# Supplementary material for: Investigating the mediating role of food involvement in the relationship between eating restrictions, nutritional knowledge, and dietary patterns in adults
Source: PLoS One. 2024 Apr 1;19(4):e0301533. doi: 10.1371/journal.pone.0301533 (PMC10984467; doi:10.1371/journal.pone.0301533)
Supplement: S1 Data — (XLSX) [file pone.0301533.s001.xlsx]

## Sheet: data ar3
age	gender	marital	job	edu	incom	city	ham_khanegi	khanvar	covid	covid_family	dastresi_ghaza	weghit	hight	kamar	basan	M1	M2	M3	M4	M5	M6	M7	M8	M9	M10	M11	M12	M13	T1	T2	T3	T4	T5	T6	T7	T8	T9	T10	T11	T12	T13	T14	T15	T16	T17	T18	T19	T20	T21
40	1	1	1	4	3	1	3	2	0	0	0	98	178	110	115	1	1	1	1	1	1	0	0	1	0	1	1	0	2	3	3	3	3	2	3	2	2	3	2	2	2	3	2	2	3	3	2	2	2
40	1	1	1	5	2	2	3	1	1	1	0	85	180	110	95	0	0	0	0	0	0	0	0	0	0	0	0	0	2	2	3	2	3	3	3	2	2	2	2	3	2	2	2	1	2	1	3	3	3
32	2	1	1	3	2	2	3	2	0	0	0	50	165	115	86	0	0	0	0	0	0	0	0	0	0	0	0	0	3	3	3	3	3	3	3	1	3	3	3	3	2	2	3	3	3	3	4	3	3
28	2	2	1	4	2	2	3	1	0	0	1	78	165	85	61	0	0	0	0	0	0	0	0	0	0	0	0	0	1	3	3	3	3	2	3	2	3	3	3	3	1	3	3	3	2	3	3	3	2
35	2	2	1	5	2	2	6	1	0	0	0	68	158	120	96	0	0	1	0	0	0	0	0	0	0	0	0	0	1	2	2	2	2	1	2	2	2	2	2	2	2	1	2	2	2	2	2	2	2
46	2	2	1	4	2	2	2	1	0	0	0	88	178	140	96	0	1	1	1	0	0	0	0	1	0	0	0	0	2	2	3	2	2	3	2	3	3	3	2	2	2	3	3	3	2	3	2	3	3
49	1	1	6	1	3	2	3	2	0	0	0	70	160	50	60	1	1	1	0	0	0	0	1	0	0	0	1	0	3	4	2	2	2	2	4	1	3	4	4	4	4	4	4	4	4	3	4	4	4
61	1	1	2	4	2	2	3	2	0	0	0	67	168	85	94	0	0	0	0	0	0	0	0	0	0	0	0	0	2	2	3	3	2	2	4	2	3	3	3	3	3	2	2	2	2	3	3	3	3
26	1	1	1	5	1	2	6	2	0	0	0	55	165	74	95	0	0	0	0	0	0	0	0	0	0	0	0	0	2	3	2	2	2	3	2	2	2	2	2	2	2	3	3	3	3	3	3	3	2
52	2	1	2	4	2	2	3	2	0	0	0	78	155	93	118	0	0	0	0	0	0	0	0	0	0	0	0	0	3	3	4	1	1	2	4	2	4	3	3	3	2	2	3	3	3	3	1	3	3
19	2	2	6	2	2	2	6	2	0	0	0	52	167	67	94	0	0	0	0	0	0	0	0	0	0	0	0	0	2	3	4	3	4	2	3	2	3	3	3	3	4	3	3	3	3	3	3	3	3
39	2	1	1	4	2	2	3	1	0	0	0	80	165	80	86	1	1	1	1	1	1	0	0	0	0	0	0	0	3	3	3	3	3	2	3	3	3	3	3	3	3	3	3	3	3	3	3	3	3
43	2	1	2	4	2	2	3	1	0	0	0	70	168	80	101	0	0	0	0	0	0	0	0	0	0	0	0	0	2	3	3	3	3	1	3	2	4	3	2	3	3	4	2	4	3	3	3	3	3
25	2	1	1	4	2	2	2	1	1	1	1	63	165	95	106	1	1	1	1	1	0	0	0	0	0	0	0	0	3	4	4	4	3	4	4	4	4	4	4	4	4	4	4	4	4	4	4	4	4
42	1	1	1	2	2	2	3	1	1	1	0	85	185	110	75	1	1	1	0	0	1	1	0	0	0	0	0	0	1	2	3	2	1	1	2	3	3	3	1	2	1	2	2	2	2	1	2	4	3
25	2	1	1	4	2	2	2	2	1	1	0	68	160	140	66	0	0	0	0	0	0	0	0	0	0	0	0	0	2	3	3	3	3	2	3	3	2	3	3	3	2	3	3	3	3	3	3	3	3
38	2	1	3	3	1	2	3	1	1	0	0	50	160	65	41	0	0	0	0	0	0	0	0	0	0	0	0	0	2	3	3	3	3	3	2	3	3	3	3	2	3	3	3	3	3	3	3	3	3
48	1	1	1	2	1	2	3	2	1	1	0	110	170	65	35	1	1	1	1	1	1	1	1	1	1	1	1	1	2	2	2	3	2	2	2	2	2	2	2	3	3	3	3	3	2	2	2	2	2
44	2	1	1	5	2	2	3	2	0	0	0	69	158	110	76	1	1	1	1	0	1	1	0	0	0	0	0	0	2	3	4	3	3	3	3	2	3	3	3	3	2	3	3	3	3	3	3	3	3
38	2	1	1	5	2	2	3	1	1	1	0	54	164	70	111	0	0	0	0	0	0	0	0	0	0	0	0	0	3	3	3	3	3	3	3	2	3	3	3	3	2	3	3	3	3	3	3	3	3
38	2	1	6	6	3	2	3	1	0	0	0	62	168	150	96	1	1	1	1	0	0	0	0	0	0	0	0	0	3	4	3	4	3	3	4	1	3	3	3	3	3	3	4	4	4	4	4	4	4
28	1	1	6	4	2	2	2	2	0	0	0	94	184	120	85	0	1	0	1	0	0	1	1	0	0	0	0	0	2	3	2	3	3	2	3	2	2	2	2	2	1	1	2	3	2	2	3	3	3
60	2	1	1	1	3	2	3	2	0	0	1	95	173	150	96	1	1	1	1	1	1	1	1	1	1	1	1	1	3	4	3	4	3	3	4	1	3	3	3	3	3	3	4	4	4	4	4	4	4
69	1	1	4	1	2	2	2	1	0	0	0	94	160	14	120	0	0	0	0	0	1	1	1	1	1	0	0	0	4	4	3	3	4	2	2	1	2	2	2	2	2	2	2	4	4	4	3	4	3
49	1	1	4	1	2	2	3	2	0	0	0	65	170	60	55	0	0	0	0	0	1	1	0	0	0	1	0	1	2	3	3	2	2	1	2	1	1	2	2	2	2	1	1	2	2	2	2	2	2
18	2	2	6	1	2	2	6	2	0	0	0	48	160	75	81	0	1	0	0	0	0	1	0	0	0	0	0	0	4	4	4	3	4	2	4	3	3	4	4	4	4	2	3	4	4	4	4	4	4
51	1	1	1	6	2	2	3	2	1	1	0	103	190	108	110	1	1	1	1	1	0	0	1	0	0	1	1	0	2	2	3	3	3	2	3	2	2	3	2	2	1	2	1	2	2	1	3	3	2
25	2	1	1	4	2	2	6	2	1	0	0	60	165	69	73	0	1	1	0	0	0	1	1	1	0	0	1	0	1	3	2	2	2	3	3	2	3	2	3	2	1	3	1	1	2	3	3	3	3
25	2	2	1	3	2	2	6	2	0	0	1	41	160	50	53	0	0	0	0	0	0	0	0	0	0	0	0	0	2	2	2	1	1	2	2	2	2	3	2	2	1	2	2	3	2	2	2	4	2
59	1	1	2	2	2	2	2	1	0	0	0	60	160	50	52	0	0	0	0	0	0	0	0	0	0	0	0	0	1	1	1	1	1	1	1	1	1	1	1	1	1	1	1	1	1	1	1	1	1
52	2	2	3	2	2	2	1	1	0	1	0	62	158	44	121	0	0	0	0	0	0	0	0	0	0	0	1	0	1	4	4	3	1	4	1	4	4	4	3	3	2	4	4	4	4	4	4	4	4
41	2	1	3	2	2	2	3	2	0	1	0	76	164	101	109	1	1	1	1	1	0	0	1	0	0	0	0	0	3	3	4	2	4	3	2	1	3	3	2	1	1	4	1	3	2	3	2	3	2
54	1	1	4	2	2	2	3	2	0	0	0	85	170	46	52	0	0	0	0	0	0	0	0	0	0	0	0	0	2	4	2	3	3	3	2	1	2	3	1	2	1	3	2	2	1	3	1	2	2
60	1	4	2	2	2	2	4	2	0	1	0	57	160	98	104	1	1	1	1	1	1	0	1	1	1	0	1	1	1	2	2	2	3	2	1	1	2	1	2	3	1	3	1	1	3	3	3	4	2
32	1	1	3	2	1	2	2	1	0	0	0	65	167	56	50	0	0	0	0	0	0	0	0	0	0	0	0	0	2	2	2	2	2	2	3	3	3	3	2	2	1	1	1	1	1	1	2	2	2
18	2	2	6	1	1	2	6	1	0	0	0	50	143	57	79	0	0	0	0	0	0	0	0	0	0	0	0	0	2	4	3	2	3	2	4	3	4	4	2	2	2	4	3	4	4	4	4	3	3
51	2	1	3	4	1	2	3	1	0	0	0	67	158	78	65	0	0	0	0	0	0	0	0	0	0	0	0	0	3	3	2	3	3	2	2	3	3	3	2	3	2	2	2	2	2	2	2	2	2
37	1	1	6	1	2	2	3	1	0	0	0	110	193	89	107	0	1	1	0	0	0	0	0	0	0	0	0	0	1	2	4	4	4	1	4	1	1	4	4	4	4	4	1	4	1	1	4	4	1
60	2	1	3	3	2	2	3	1	0	0	0	55	150	80	96	0	0	1	1	0	0	0	0	0	0	0	0	0	3	3	2	4	2	3	4	2	4	4	4	3	2	4	3	1	2	2	3	4	3
26	1	2	4	2	2	2	6	1	0	0	0	72	178	92	100	0	0	0	0	0	0	0	0	0	0	0	0	0	1	2	2	2	2	1	2	2	2	2	2	2	2	2	2	2	1	1	2	4	2
54	2	1	3	1	2	1	3	1	0	0	0	60	150	70	66	0	0	0	0	0	0	0	1	1	1	1	1	1	4	4	4	4	3	3	3	3	3	3	3	2	2	3	4	3	4	2	2	3	4
25	2	2	1	3	2	1	6	1	0	0	0	70	155	92	91	0	0	0	1	0	0	0	0	0	0	0	0	0	3	3	3	3	3	3	3	3	3	3	3	3	3	3	3	3	3	3	3	3	3
40	2	4	1	5	2	2	4	1	1	1	1	80	163	100	99	0	0	0	0	0	0	0	0	0	0	0	0	0	2	4	3	3	4	2	2	2	2	3	3	3	2	2	2	3	3	3	3	3	3
54	2	1	3	1	1	2	3	2	0	1	0	80	167	112	114	0	0	0	0	0	0	0	0	0	0	0	0	0	1	3	2	2	2	2	3	3	2	3	2	3	2	2	3	2	2	3	2	3	3
35	2	1	1	4	2	2	2	1	0	0	1	70	168	111	129	0	0	0	0	0	0	0	0	0	0	0	0	0	1	3	2	2	2	2	3	3	2	3	2	3	2	2	3	2	2	3	2	3	3
24	1	2	4	1	2	2	6	2	0	0	0	58	170	75	85	0	0	0	0	0	0	0	0	0	0	0	0	0	4	2	2	2	4	1	1	3	1	1	1	1	2	1	1	1	3	2	3	3	4
44	2	1	3	2	2	2	3	2	0	0	0	93	160	120	116	0	0	1	1	0	0	1	0	0	0	1	0	0	4	3	3	3	4	1	3	4	4	4	4	3	3	2	2	2	4	3	4	4	4
24	1	1	1	4	2	2	2	1	1	1	0	60	165	50	60	0	0	0	0	0	0	1	0	1	1	0	0	0	1	3	2	3	4	2	3	3	3	3	2	2	2	3	3	4	3	3	3	4	3
28	1	1	1	4	2	2	2	1	0	0	0	91	181	95	90	0	0	0	0	0	0	0	0	0	0	0	0	0	1	2	3	2	3	1	3	1	3	3	3	3	2	2	2	2	2	2	3	3	3
50	2	2	3	1	1	2	1	1	0	0	1	60	160	50	55	0	0	1	0	0	1	0	0	0	1	0	0	0	2	3	3	2	3	2	2	2	3	2	2	2	2	4	4	4	4	4	4	3	3
51	1	1	1	3	1	2	3	1	0	0	0	85	180	118	124	0	0	0	0	0	0	0	0	0	0	0	0	0	3	3	3	3	3	3	3	3	3	3	3	3	3	3	3	3	3	3	3	3	3
45	2	1	2	4	2	2	3	2	1	1	0	68	153	93	100	0	0	0	0	0	0	0	0	0	0	0	0	0	2	3	2	3	2	2	2	4	2	2	2	2	2	2	2	2	2	2	2	2	2
27	2	1	1	4	2	2	2	1	0	0	0	55	160	80	86	0	0	0	0	0	0	0	0	0	0	0	0	0	2	3	4	3	3	3	2	2	3	3	3	2	1	3	4	3	3	3	2	2	2
25	2	1	3	4	2	2	2	1	0	0	0	81	173	99	118	0	0	0	0	0	0	0	0	0	0	0	0	0	1	4	3	2	4	2	4	3	2	3	2	4	3	4	2	2	4	4	4	4	4
38	1	1	2	1	2	2	3	2	1	1	0	98	181	113	108	0	1	1	1	1	0	0	0	0	1	0	0	0	1	2	2	1	2	3	2	2	2	2	2	1	1	2	2	1	1	2	1	2	2
33	2	1	3	2	2	2	3	1	0	1	0	75	167	96	110	0	0	0	0	0	0	0	0	0	0	0	0	0	2	3	3	2	3	2	3	1	2	3	1	2	2	4	2	2	4	2	4	2	4
50	2	1	1	4	2	2	3	1	1	1	1	78	110	93	103	0	1	1	1	0	0	0	0	0	0	0	0	0	2	4	3	4	3	2	4	2	4	4	4	4	2	4	4	4	4	4	4	3	3
27	1	2	4	5	2	1	6	2	0	1	0	99	183	113	99	1	1	1	1	1	1	0	0	0	0	0	0	1	2	2	2	2	3	2	2	3	2	2	3	3	2	2	2	2	2	2	2	4	3
28	1	2	4	5	2	2	6	2	1	1	0	93	185	113	99	1	1	1	1	1	1	1	0	0	0	0	0	0	1	1	1	1	1	1	1	1	1	1	1	1	1	1	1	1	1	1	1	1	1
28	2	1	6	4	2	1	3	1	0	0	0	65	159	92	103	0	0	0	0	0	0	0	0	0	0	0	0	0	2	2	1	1	2	2	3	2	3	3	3	3	2	2	3	3	3	3	3	3	2
50	2	1	6	1	2	1	3	2	0	0	0	68	157	102	110	0	0	0	0	0	0	0	0	0	0	0	0	0	3	3	2	3	2	3	3	2	3	3	3	3	3	2	2	2	3	3	2	3	3
22	1	2	5	2	2	1	6	2	1	0	0	40	169	68	89	0	0	0	0	0	0	0	0	0	0	0	0	0	1	4	3	2	2	4	3	2	3	3	3	3	1	2	4	2	4	4	2	2	2
42	1	2	4	2	2	2	1	1	0	0	0	73	181	75	84	0	0	0	0	0	0	0	0	0	0	0	0	0	2	3	3	1	2	2	4	2	1	3	2	2	4	3	3	4	2	3	3	1	3
28	1	1	4	2	1	2	3	1	0	0	0	64	170	54	68	1	0	0	1	0	0	0	0	0	0	0	0	0	2	4	2	3	2	3	4	2	2	3	4	3	3	3	2	2	3	3	3	3	4
35	1	1	4	2	2	2	3	1	0	0	0	73	178	90	99	0	0	0	0	0	0	0	0	0	0	0	0	0	2	2	2	2	2	3	3	2	2	2	2	3	2	2	2	2	1	2	2	2	1
29	1	2	4	2	2	2	1	2	0	0	0	70	168	68	87	0	0	0	0	0	0	0	0	1	0	1	0	1	2	2	2	2	3	3	2	2	2	2	2	3	2	2	2	2	1	2	2	1	3
60	2	1	1	2	2	2	3	2	0	0	0	95	173	146	119	0	0	0	0	0	0	0	0	0	0	0	0	0	2	4	3	4	3	2	3	4	3	4	4	3	3	3	3	3	4	4	4	4	4
54	1	1	1	2	2	2	3	2	0	0	0	95	170	105	99	0	0	0	0	0	0	0	0	0	0	0	0	0	2	3	3	2	3	2	3	3	3	2	3	2	3	3	3	3	2	3	2	4	2
33	1	2	4	1	1	2	2	1	0	0	0	55	170	35	49	1	0	0	1	0	0	1	0	1	1	0	0	0	2	1	2	2	2	1	2	2	1	2	2	2	4	4	2	1	2	4	2	2	1
31	1	1	4	1	1	1	3	2	1	1	1	65	175	44	56	1	1	1	1	0	1	1	0	0	1	1	1	1	3	3	2	2	3	3	3	2	2	3	1	2	2	3	2	3	2	3	4	3	4
23	1	2	4	3	2	1	1	1	0	0	0	72	175	62	78	0	0	0	0	1	0	0	0	1	0	0	1	1	2	2	2	3	2	4	2	2	2	2	1	4	2	2	2	2	2	3	1	4	2
29	2	2	3	4	2	2	6	1	0	0	0	80	169	78	108	0	0	0	0	0	0	0	0	0	0	0	0	0	3	2	2	2	2	2	2	2	2	2	3	3	3	3	3	3	3	3	3	3	3
45	2	1	3	1	2	2	3	2	0	0	0	65	165	85	109	0	0	0	0	0	0	0	0	0	0	0	0	0	3	2	2	2	3	3	3	3	2	2	2	2	2	2	2	2	2	2	3	3	3
18	2	2	6	2	2	1	6	2	0	0	0	70	180	78	97	0	0	0	0	0	0	0	0	0	0	0	0	0	3	2	2	3	4	3	3	3	3	3	2	2	2	3	2	3	3	2	3	3	3
30	2	2	6	3	2	2	6	2	0	0	0	75	165	90	107	0	0	0	0	0	0	0	0	0	0	0	0	0	3	3	3	3	3	3	3	3	3	3	2	2	2	2	2	2	2	4	4	4	2
34	1	2	1	4	2	2	6	1	0	0	0	70	170	79	100	0	0	0	0	0	0	0	0	0	0	3	3	3	3	2	2	2	2	2	2	2	2	2	2	2	2	2	2	2	2	2	2	2	2
63	2	1	3	2	3	1	2	1	0	0	1	100	150	120	111	1	0	0	0	0	0	0	0	0	0	0	0	0	1	2	2	1	2	1	2	2	1	2	2	2	2	2	2	2	2	2	2	1	2
23	2	1	6	4	2	2	6	2	1	1	1	85	170	95	113	0	0	0	0	0	0	0	0	0	0	0	0	0	2	3	2	3	3	3	3	2	2	3	2	2	3	3	3	3	3	2	3	3	3
55	2	1	3	1	2	2	3	2	0	0	0	100	165	120	131	0	0	0	0	0	0	0	0	0	0	0	0	0	2	2	2	3	3	2	2	3	3	3	3	2	2	2	2	3	3	3	2	2	2
28	2	2	4	4	2	1	6	2	1	1	1	66	164	88	111	0	1	0	1	0	0	0	0	0	0	0	0	0	2	3	3	2	3	2	3	2	3	2	3	2	3	2	3	2	3	2	3	2	3
29	2	4	1	1	2	2	6	2	0	0	0	70	165	75	106	0	0	0	0	0	0	0	0	0	0	0	0	0	4	4	3	3	3	3	4	3	3	4	3	4	3	3	3	3	3	2	2	2	2
45	2	1	3	2	2	1	3	2	0	0	0	80	169	100	113	0	0	0	0	0	0	0	0	0	0	0	0	0	4	4	3	3	4	2	3	1	3	4	4	3	4	4	3	4	4	4	4	4	4
57	2	1	3	1	2	1	6	2	0	0	0	80	163	95	121	0	0	0	0	0	0	0	0	0	0	0	0	0	3	3	2	3	3	3	3	3	3	3	3	3	3	3	3	3	3	3	3	3	3
23	2	2	6	3	2	1	6	2	0	0	0	75	168	90	111	0	0	0	0	0	0	0	0	0	0	0	0	0	2	3	3	3	3	3	2	2	3	2	2	2	2	3	2	3	3	3	3	3	3
23	2	1	6	4	2	2	6	2	0	1	1	75	170	95	116	0	0	0	0	0	0	0	0	0	0	0	0	0	3	3	3	3	3	3	3	3	3	3	3	3	3	3	3	3	3	3	3	3	3
19	2	2	6	2	2	1	1	2	0	0	0	60	168	70	101	0	0	0	0	0	0	0	0	0	0	0	0	0	2	3	2	3	1	1	2	1	1	2	2	2	2	2	2	2	2	2	3	3	3
18	2	2	6	2	2	1	6	2	0	0	0	65	172	78	101	0	0	0	0	0	0	0	0	0	0	0	0	0	2	2	2	3	4	3	2	1	2	3	2	2	1	3	1	3	2	2	3	3	3
28	2	2	3	4	2	2	6	1	0	0	0	65	170	70	101	0	0	0	0	0	1	0	0	0	0	0	0	0	2	3	3	3	2	2	2	2	2	2	2	2	3	3	3	1	4	4	3	2	3
20	2	2	4	2	2	2	4	1	0	0	0	70	168	80	106	0	0	1	0	0	0	0	0	1	1	1	0	0	2	2	2	3	3	3	1	2	3	3	2	2	2	2	2	4	3	2	3	2	4
30	1	2	1	5	2	2	6	1	0	0	0	85	170	80	105	0	0	0	0	0	0	0	0	0	0	0	0	0	1	2	2	2	2	2	2	2	2	2	2	1	2	2	2	2	2	1	2	2	2
51	1	1	1	1	2	1	3	2	0	0	0	78	175	76	104	0	0	0	0	0	0	0	0	0	0	0	0	0	3	2	2	3	2	1	2	1	2	3	2	2	2	3	1	2	1	1	2	3	3
29	2	1	3	1	1	2	6	2	0	0	0	75	135	125	116	1	1	0	1	0	1	0	0	0	0	0	0	0	2	1	2	1	1	2	1	2	2	2	2	2	2	2	2	2	2	2	2	2	2
36	2	1	3	1	2	2	3	2	0	0	0	20	120	125	111	0	0	0	1	0	1	1	1	0	0	0	0	0	1	1	1	1	1	1	1	1	1	1	1	1	1	1	1	1	1	1	1	1	1
26	2	1	3	3	1	2	2	1	0	1	1	59	160	85	97	1	1	0	1	1	1	0	1	1	0	1	0	1	3	3	4	3	4	3	4	2	3	4	2	3	4	3	4	2	3	3	3	2	3
30	1	1	1	4	1	2	2	1	0	1	0	85	175	97	104	0	0	0	1	0	0	1	1	1	0	1	1	1	1	1	2	2	2	2	3	1	1	2	3	1	2	2	1	3	1	3	1	4	2
24	1	2	6	4	1	2	6	1	0	1	0	95	180	107	108	0	0	0	1	0	1	1	1	0	0	1	1	0	3	1	3	3	2	3	4	1	2	4	1	2	2	1	2	1	3	1	2	4	3
49	2	1	3	1	2	2	3	1	1	0	0	80	158	96	109	1	1	1	1	1	1	1	1	0	1	0	0	1	2	3	4	4	4	3	3	2	4	4	3	3	4	4	2	3	2	3	3	2	2
54	1	1	2	2	2	2	2	1	0	1	0	82	175	98	104	0	1	1	1	0	0	1	0	0	0	1	0	3	3	2	3	4	2	3	1	3	3	2	2	4	3	4	2	4	4	3	3	2	3
29	2	2	1	4	2	2	6	2	0	0	0	85	165	100	111	0	0	0	0	0	0	0	0	0	0	0	0	0	2	3	2	2	3	2	2	2	2	2	3	3	1	2	2	2	3	3	2	3	2
56	1	1	2	2	2	2	3	2	0	0	0	85	160	105	107	1	1	1	0	0	0	0	0	0	0	0	0	0	1	3	2	3	3	1	4	2	4	4	4	4	4	3	3	3	3	3	4	4	3
23	2	2	5	4	2	2	6	2	0	0	0	48	160	70	91	0	0	0	0	0	0	0	0	0	0	0	0	0	1	2	2	2	2	2	2	2	2	2	2	2	2	2	2	2	2	2	2	2	2
52	2	1	3	1	2	2	3	2	0	0	0	75	165	95	113	0	0	1	0	0	0	0	0	0	0	0	0	0	1	4	2	3	4	1	4	2	2	4	4	4	4	3	4	3	4	4	4	4	1
43	1	1	1	2	2	2	3	1	1	1	0	100	175	110	100	1	1	1	0	0	0	0	0	1	1	0	1	0	2	2	2	2	2	2	2	2	2	2	2	2	2	2	2	2	2	2	2	2	2
49	1	1	1	4	2	2	3	2	1	1	0	83	160	95	90	1	1	1	1	0	0	0	0	0	0	0	1	0	2	4	4	3	4	1	4	3	4	3	3	4	3	4	1	3	4	4	4	3	2
23	1	2	5	3	2	2	6	1	0	0	0	65	175	70	100	0	1	1	1	0	0	0	0	0	0	0	0	1	2	2	2	2	2	2	2	2	2	2	2	2	2	2	2	2	2	2	2	2	2
54	2	1	3	1	2	2	3	1	0	0	0	60	137	112	121	1	0	0	0	1	1	1	0	1	0	0	0	0	4	4	1	3	4	1	4	1	2	4	4	4	1	4	4	4	4	4	4	4	4
51	1	1	2	1	2	2	3	1	0	0	0	69	170	100	110	1	0	1	1	0	1	0	1	1	0	0	0	0	2	2	2	2	2	2	2	2	2	2	2	2	2	2	2	2	2	2	2	2	2
29	2	2	1	5	2	2	6	3	1	1	1	69	163	84	91	1	0	1	0	1	0	1	0	1	0	1	0	1	1	2	3	4	3	2	1	2	3	4	3	2	1	2	3	4	3	2	1	2	3
36	2	1	1	5	2	2	3	2	1	1	1	61	160	80	86	1	1	1	0	0	0	1	1	1	0	0	0	1	1	1	1	2	2	2	3	3	3	4	4	4	3	3	3	2	2	2	1	1	1
39	2	3	3	4	1	2	4	1	1	1	1	77	159	112	118	1	1	1	0	1	0	0	1	1	1	1	0	1	1	3	1	2	3	2	3	2	1	3	2	2	2	2	3	3	3	2	2	1	2
46	1	3	3	2	2	1	1	1	0	0	1	93	178	85	93	1	1	0	1	0	1	1	0	0	0	0	1	1	2	2	3	2	3	4	1	1	2	2	3	2	4	1	2	3	4	3	3	2	1
43	1	1	4	1	1	2	3	2	1	1	1	73	174	88	95	1	0	1	1	0	1	1	0	0	1	1	0	1	2	3	2	2	4	3	3	2	3	4	2	2	3	3	2	3	4	2	2	2	3
35	2	2	1	5	2	2	6	2	1	1	1	88	163	92	99	1	1	0	0	1	1	0	1	0	0	1	0	1	2	3	2	3	2	3	4	3	4	3	4	3	2	3	3	2	4	1	3	4	2
32	2	2	1	4	1	2	6	2	1	1	1	84	159	112	119	1	0	1	0	1	0	1	0	1	0	1	0	1	1	2	1	2	1	2	1	2	3	2	3	2	3	2	3	2	3	4	3	4	3
39	1	2	1	4	2	2	6	2	1	1	0	91	174	104	110	1	0	1	0	1	1	0	1	0	1	0	0	1	1	2	3	4	3	2	1	2	3	4	3	2	1	2	3	4	3	2	1	2	3
47	2	2	6	2	2	1	6	1	0	0	1	82	157	104	113	0	0	1	1	0	0	1	0	0	1	0	1	0	3	2	3	4	4	2	3	3	2	2	3	2	3	3	2	3	2	2	2	3	3
61	1	1	2	1	1	2	2	1	1	1	0	107	168	124	116	1	1	1	1	1	1	0	0	0	0	0	0	1	3	3	2	3	4	3	3	2	2	3	2	3	2	2	2	2	3	2	3	2	2
31	2	1	3	4	2	2	2	1	1	1	0	68	172	86	91	1	0	1	1	1	1	0	0	1	1	0	1	1	2	3	3	2	2	3	3	2	2	2	2	2	2	3	3	2	3	3	3	3	2
30	1	1	4	1	1	1	2	2	0	0	1	76	173	98	104	1	1	1	0	1	1	0	0	1	0	1	0	1	2	3	4	3	2	2	3	4	2	3	2	4	4	3	3	2	2	1	3	3	2
36	2	1	1	2	2	2	3	1	0	1	0	84	158	88	103	0	0	1	1	0	1	1	1	1	1	0	1	0	3	3	4	3	3	3	3	2	2	3	3	2	2	2	3	3	3	3	2	2	3
35	2	1	6	4	3	2	2	1	1	1	0	74	161	101	107	0	0	1	0	0	1	0	0	0	1	0	0	0	3	3	2	3	3	4	4	3	3	3	2	3	2	3	2	3	2	3	2	3	2
41	2	1	3	3	2	1	2	1	0	0	0	83	166	88	97	1	1	0	0	0	0	1	0	1	1	0	1	0	1	1	2	3	1	4	3	2	2	3	1	2	3	4	2	1	4	3	1	3	2
34	1	2	1	3	2	2	1	1	0	1	1	68	170	80	88	1	0	0	1	0	1	1	0	0	0	1	1	0	2	3	2	3	2	3	2	3	2	3	4	2	3	4	2	3	3	1	3	4	3
39	2	3	3	4	2	2	4	1	1	1	1	79	161	99	105	0	0	0	0	0	0	1	0	1	1	0	1	1	4	3	3	2	1	2	3	4	1	2	3	2	4	1	3	2	4	3	1	2	3
32	2	1	4	3	1	2	1	1	0	1	1	74	163	96	101	1	1	0	1	1	1	0	1	0	0	1	1	0	2	3	4	2	2	2	4	3	4	3	4	2	4	3	4	2	3	3	2	3	1
29	1	3	5	4	1	1	1	1	0	1	1	68	177	78	81	1	1	0	1	0	0	0	0	0	1	0	1	1	1	1	2	3	3	4	3	3	2	1	1	2	2	3	4	4	3	2	3	4	1
25	1	2	4	3	1	2	1	1	1	1	0	84	160	88	112	1	0	1	1	0	0	0	0	0	0	1	0	0	1	2	3	2	4	1	3	4	1	2	3	2	2	4	4	3	2	1	2	2	3
21	1	2	4	2	2	2	6	2	0	0	0	65	172	78	76	0	0	0	0	1	0	1	0	1	1	0	1	0	1	2	3	4	4	3	2	1	1	2	2	3	3	4	3	2	2	3	3	2	2
39	2	1	3	3	2	2	3	2	1	1	1	74	159	91	99	1	1	0	1	0	0	1	0	1	0	0	0	0	2	3	3	2	2	2	3	2	2	2	2	2	2	2	2	2	2	2	2	2	2
33	1	2	3	4	2	2	6	2	1	1	1	75	162	92	98	1	1	0	0	1	0	1	0	0	1	0	1	1	1	1	2	2	3	3	4	4	3	3	2	2	1	1	2	3	4	3	2	1	2
43	1	1	4	1	1	1	3	1	1	1	1	83	173	88	94	0	0	0	0	0	0	0	0	0	0	1	1	1	2	2	2	3	3	3	2	2	3	3	2	3	2	2	3	3	4	3	3	3	3
60	2	4	3	3	2	2	4	1	1	1	1	94	158	108	117	1	0	1	0	1	0	1	0	1	0	1	0	1	1	2	1	2	3	2	3	2	3	4	3	4	3	4	3	4	3	2	3	2	3
39	2	1	3	4	2	2	3	2	1	1	0	71	165	91	99	0	0	0	0	0	0	0	0	0	0	0	0	0	2	2	2	3	3	3	2	2	2	3	3	3	3	3	2	2	2	2	2	3	2
28	2	2	1	4	2	2	6	2	1	1	1	59	163	76	82	1	0	1	0	1	0	0	1	0	1	0	1	1	2	3	2	3	2	3	4	3	4	3	4	3	4	3	2	3	2	3	2	3	2
33	1	1	4	2	2	2	3	2	1	1	1	84	178	86	91	0	0	0	0	0	0	0	0	0	0	0	0	0	2	2	3	2	2	2	2	2	2	2	3	3	3	3	3	3	2	2	3	3	2
41	2	1	1	6	2	2	2	1	1	1	1	83	167	92	99	1	0	1	0	0	0	1	1	0	1	0	0	1	2	2	2	2	3	4	1	3	4	2	3	4	2	3	3	3	4	2	3	4	2
30	2	3	3	4	2	2	4	1	1	1	0	83	169	101	112	1	1	1	0	0	1	0	0	0	1	1	0	1	1	1	2	3	3	3	4	4	3	2	2	2	1	1	2	3	3	3	4	4	3
53	2	1	2	4	2	2	3	2	1	1	1	87	158	104	114	1	1	1	1	0	0	0	1	1	0	1	1	1	1	1	1	2	2	3	4	4	3	2	2	2	1	1	2	3	3	4	3	3	3
47	2	1	3	2	2	2	2	2	0	0	0	79	167	86	92	1	0	0	1	0	1	1	0	1	0	0	1	0	4	3	2	1	2	3	4	3	2	1	2	3	4	3	2	1	2	3	4	3	2
28	2	2	1	3	2	2	6	1	1	1	0	65	163	84	87	0	0	0	0	0	0	0	0	0	0	0	0	0	2	2	2	3	3	3	3	3	2	2	3	3	2	2	2	2	2	2	3	3	3
39	1	4	1	5	2	2	1	1	1	1	1	74	181	80	82	1	1	0	0	1	0	1	1	0	0	1	0	1	2	2	3	3	4	4	4	3	3	2	1	2	3	2	3	4	3	2	3	2	3
26	2	2	1	4	2	2	6	2	1	1	1	74	161	86	92	1	1	1	0	0	1	0	0	0	1	1	0	1	2	2	3	3	4	4	4	2	3	3	4	4	1	1	2	2	3	4	3	2	3
36	2	1	1	5	2	2	3	2	1	1	0	83	160	99	102	1	1	1	1	1	0	1	1	1	1	0	1	0	3	2	4	2	2	3	2	1	4	3	3	3	2	3	1	3	4	2	1	2	3
54	1	3	2	2	2	2	4	2	1	1	1	107	170	108	112	1	0	1	0	0	1	0	1	0	1	1	0	1	2	3	4	3	4	3	4	3	4	3	2	3	2	3	2	3	4	3	3	4	2
28	2	2	3	2	2	2	6	2	1	1	1	67	162	79	85	1	1	0	0	1	0	1	0	1	1	0	0	1	2	3	2	3	2	3	4	3	4	3	4	3	2	3	2	3	2	3	4	3	4
24	1	2	1	4	1	2	6	2	1	1	1	81	179	79	83	1	0	1	1	0	0	0	0	0	0	0	0	0	2	1	2	3	3	4	3	2	1	2	4	3	2	2	3	4	3	3	1	2	3
29	1	2	6	3	2	2	4	2	0	0	0	71	178	78	84	0	1	0	1	0	1	0	1	0	1	0	1	0	4	3	2	1	2	3	4	3	2	1	2	3	4	3	2	1	2	3	4	3	2
25	1	2	1	4	2	2	1	1	1	1	1	68	178	76	81	1	1	0	0	1	1	0	0	1	0	0	1	0	1	1	2	2	3	3	4	4	3	3	2	2	1	1	2	2	3	3	4	4	3
50	2	1	2	3	2	2	2	1	1	1	1	89	158	112	118	0	0	1	1	0	0	1	1	0	1	0	1	0	2	3	4	3	2	3	4	3	2	3	4	3	2	3	4	3	2	3	4	3	2
37	2	2	1	5	1	2	1	1	1	1	0	83	167	96	104	1	1	0	0	1	0	1	0	1	1	0	0	1	2	3	2	3	2	3	4	3	4	3	2	3	2	3	2	3	2	1	2	1	2
39	1	1	4	4	1	2	3	2	1	1	0	82	177	85	91	0	0	0	0	0	0	0	0	0	0	0	0	0	2	3	2	2	4	1	2	3	2	1	4	4	3	2	4	1	2	2	3	3	1
51	1	1	2	3	2	2	2	1	1	1	0	81	166	92	99	1	1	0	1	1	0	1	1	0	0	0	1	0	2	3	2	3	1	2	2	4	4	4	3	3	2	1	2	3	3	3	4	2	3
51	1	3	2	1	2	2	1	1	0	0	0	97.5	171	112	118	0	0	0	0	1	1	0	1	1	0	1	1	0	2	1	2	3	2	2	3	4	4	4	3	2	1	2	3	3	3	1	1	2	4
20	2	2	1	2	2	2	1	1	1	1	1	58	164	75	79	1	1	0	1	1	0	0	1	0	0	1	0	1	1	2	3	4	3	2	1	2	3	4	3	2	1	2	3	4	3	2	1	2	3
59	1	4	2	1	2	1	1	1	0	0	0	91.5	166	102	106	1	1	1	0	0	0	1	0	1	1	1	0	0	1	1	1	2	2	2	3	3	3	4	4	4	3	3	3	2	2	2	1	1	1
57	1	4	4	1	1	2	1	1	1	1	1	86	178	92	96	1	1	1	1	1	1	1	1	1	1	1	1	1	1	1	2	3	2	3	2	3	2	2	3	2	1	3	4	2	3	2	1	3	3
36	1	1	4	1	1	2	3	1	1	1	1	92	179	91	98	1	0	1	1	1	0	1	1	0	1	1	0	1	1	2	2	2	3	3	2	3	1	3	3	2	3	4	2	3	2	2	3	3	2
43	1	1	1	5	2	2	2	1	1	1	1	101	182	104	111	1	0	1	0	1	0	1	0	1	0	1	0	1	1	2	3	4	3	2	1	2	3	3	2	3	2	4	1	2	4	2	3	4	4
40	2	1	1	6	2	2	3	2	1	1	1	81	172	93	102	0	0	0	1	1	1	0	0	0	1	1	1	0	4	4	4	3	3	3	2	2	2	1	1	1	2	2	2	3	3	3	4	4	4
46	2	1	3	2	1	2	3	2	1	1	1	82	160	92	99	1	1	0	1	0	1	1	0	0	1	1	1	1	2	1	2	2	2	2	3	3	2	2	3	2	4	2	3	2	3	2	3	2	3
34	1	1	5	1	1	2	3	2	1	1	1	91	174	89	95	1	1	0	1	0	1	1	0	1	1	1	0	1	1	2	2	2	3	3	2	3	2	4	3	2	4	2	3	3	2	3	2	3	2
39	2	1	3	4	3	2	3	1	1	1	0	77	161	101	109	1	0	0	0	0	0	0	0	0	0	0	0	0	2	3	3	3	3	3	1	3	3	3	2	2	3	3	3	3	3	3	4	3	3
28	2	2	1	4	2	2	6	2	1	1	1	66	163	88	95	1	0	1	0	1	0	1	0	1	0	1	0	1	4	3	2	1	2	3	4	3	2	1	2	3	4	3	2	1	2	3	4	3	2
35	2	1	3	4	2	2	3	1	1	1	1	74	164	91	98	0	0	0	0	0	0	0	0	0	0	0	0	0	2	2	3	3	2	2	2	2	3	3	2	2	2	2	3	3	2	2	2	2	3
29	2	1	3	2	2	2	2	1	1	1	0	66	163	85	92	0	0	0	0	0	0	0	0	0	0	0	0	0	2	2	2	2	3	3	3	3	2	3	3	3	3	3	3	3	3	3	2	2	3
47	1	1	5	2	1	2	3	2	1	1	1	89.5	171	102	112	0	0	0	0	1	1	0	0	0	0	0	0	0	2	3	3	3	3	3	3	3	3	3	2	2	3	2	2	3	2	3	2	3	2
54	2	3	2	5	2	2	4	1	1	1	1	83	159	91	99	1	1	0	1	0	0	1	0	1	1	0	1	1	1	2	3	4	3	2	1	2	3	4	3	2	2	1	2	3	4	3	2	1	2
33	1	1	4	2	2	1	2	1	1	1	0	88	182	98	102	0	0	0	1	0	0	1	0	1	1	1	0	1	1	3	3	3	4	3	3	2	2	3	2	2	2	3	2	3	2	2	3	2	2
58	2	1	3	1	2	1	3	2	1	1	0	76	169	78	83	1	1	0	1	1	1	1	0	1	1	1	0	1	2	1	2	2	2	2	2	2	3	3	2	3	2	3	3	3	3	4	4	4	4
39	1	1	3	1	1	2	3	2	1	1	0	79	164	96	100	0	0	1	1	0	1	1	0	1	1	0	1	1	3	3	2	3	3	3	2	3	2	3	3	3	2	2	2	3	2	4	4	4	2
58	2	1	3	1	1	2	3	2	1	1	0	85	155	111	109	0	0	0	0	1	1	0	0	1	1	1	0	0	2	2	2	2	3	2	2	2	2	3	2	2	2	3	2	2	2	2	2	2	3
43	2	3	3	2	1	2	4	2	1	1	1	78	158	98	94	1	1	1	1	0	1	1	0	1	1	0	1	1	2	2	3	1	3	3	2	2	2	3	3	2	2	1	1	2	3	3	3	2	2
37	1	2	5	1	1	2	6	2	1	1	0	74	168	96	101	0	0	0	1	0	0	0	1	0	1	0	0	0	3	2	3	2	4	3	2	3	2	1	2	3	3	3	2	2	3	2	3	2	3
40	1	3	5	1	1	1	4	2	1	1	1	77	172	81	92	1	1	0	1	0	0	1	0	1	0	1	1	1	2	3	2	2	3	3	2	2	3	1	4	3	1	2	2	3	2	4	3	2	2
28	2	2	1	3	2	2	6	2	1	1	0	66	164	86	93	1	0	1	1	1	0	0	1	0	1	0	1	0	3	4	3	2	1	3	4	3	2	1	1	4	4	4	3	2	3	1	4	4	3
36	1	1	1	4	3	2	3	1	0	0	0	87	176	84	88	1	1	0	0	1	1	0	0	1	1	0	0	1	1	1	2	2	3	3	4	4	1	1	2	2	3	3	4	4	1	1	2	2	3
26	1	1	1	5	3	2	2	1	0	0	0	68	175	76	80	0	0	0	0	0	0	1	1	0	0	0	1	0	1	4	2	3	1	2	2	3	4	3	2	2	3	2	3	1	2	3	4	3	3
43	1	1	4	2	2	2	3	2	1	1	1	96	172	108	116	1	0	1	0	1	0	1	0	1	0	1	0	1	1	1	1	1	2	2	2	2	3	3	3	3	4	4	4	4	3	3	3	3	2
25	2	3	5	1	1	1	6	3	1	1	1	64	161	74	84	1	0	0	0	0	1	1	1	0	1	0	1	1	1	2	3	4	4	3	3	2	2	1	1	1	2	2	2	3	3	3	4	4	4
39	2	3	3	4	2	2	4	1	1	1	0	58	157	70	77	1	0	1	1	0	0	0	1	0	1	0	0	1	1	2	3	4	3	2	1	2	3	4	3	2	1	2	3	4	3	2	1	2	3
53	1	1	4	1	3	1	3	2	1	0	0	84	176	88	108	1	1	0	1	0	0	0	1	0	1	0	0	1	2	3	2	3	2	1	2	3	3	4	2	2	1	2	1	2	3	4	3	2	1
36	1	1	1	4	2	2	3	1	0	0	0	80	174	100	98	1	1	1	1	1	1	0	0	0	0	0	1	1	3	3	3	3	3	1	3	3	3	3	4	3	3	3	2	3	2	2	3	3	4
36	1	1	4	3	2	2	3	1	1	0	0	88	172	104	102	0	1	1	0	0	1	1	0	0	1	1	0	1	2	2	3	3	4	3	2	3	4	3	4	3	2	3	2	2	3	4	3	2	3
58	1	1	2	1	3	1	3	2	1	1	1	94	169	94	98	0	1	1	0	1	0	1	1	1	0	1	0	1	2	2	3	2	1	1	3	3	3	2	3	2	4	4	4	4	1	1	2	2	1
39	2	3	3	3	1	2	4	1	1	1	0	82	158	106	111	1	0	1	1	1	0	1	0	1	1	1	0	0	1	2	1	2	1	1	2	1	1	1	2	2	1	1	1	2	3	2	2	1	2
29	1	1	4	2	2	2	2	1	1	1	1	82	158	106	110	1	1	0	1	1	0	1	0	1	0	0	1	1	3	4	2	3	4	4	3	3	4	3	3	2	2	3	2	3	3	3	3	4	3
37	2	1	3	3	1	1	2	1	0	1	0	67	161	94	99	0	1	0	1	0	1	0	1	1	1	0	0	1	3	2	3	3	2	2	3	4	3	2	3	3	2	2	3	3	2	1	1	1	1
31	2	1	4	3	2	1	3	1	1	0	0	64	163	80	85	0	0	1	0	0	1	0	1	0	0	0	1	1	3	2	3	2	3	2	3	2	3	2	3	2	3	2	3	2	3	2	3	2	3
40	1	1	4	2	2	2	2	2	1	1	0	82	174	100	96	1	1	1	0	0	0	0	0	0	0	1	1	0	2	4	4	3	3	4	2	3	2	4	3	2	3	3	4	4	3	2	2	3	1
40	1	4	4	1	1	1	1	1	1	1	1	80	180	100	93	1	0	0	1	1	1	0	1	0	1	1	0	0	1	2	3	1	2	3	2	3	4	4	3	2	3	3	2	3	2	2	4	4	3
34	2	1	1	5	2	2	2	1	1	1	0	80	158	104	117	1	1	0	1	1	1	0	1	1	1	1	1	1	3	3	4	4	3	3	2	3	2	2	2	3	3	2	2	2	3	3	2	2	2
38	2	2	4	1	1	1	6	2	1	1	0	81	168	91	101	0	0	0	0	0	0	1	0	0	0	1	0	0	2	2	2	2	3	2	3	2	3	2	2	2	3	3	2	2	2	3	3	4	2
60	2	1	2	2	2	2	3	2	1	1	0	60	157	74	92	1	1	1	1	0	1	0	1	1	1	1	0	0	2	3	2	3	2	2	3	2	3	4	3	2	3	3	2	3	4	3	2	3	3
48	2	4	4	2	2	2	4	1	1	0	1	62	158	69	89	1	1	1	0	1	0	1	1	0	0	0	0	0	3	2	3	2	3	2	2	3	3	4	4	3	2	2	2	2	2	2	2	3	2
63	2	1	3	1	2	2	2	1	1	1	1	55	152	76	89	1	1	1	0	1	1	0	0	0	1	0	0	0	2	1	2	3	2	2	2	3	2	3	2	4	1	2	3	3	2	2	3	3	3
49	2	1	3	1	1	2	3	2	1	0	1	70	159	84	103	1	1	0	1	0	1	0	1	0	1	1	0	0	2	2	2	2	3	2	3	1	2	3	2	1	2	3	2	1	2	3	2	1	2
54	2	1	2	2	2	2	3	1	1	1	0	77	174	96	117	0	1	0	0	1	0	0	0	1	0	0	0	0	3	2	3	3	4	4	1	3	2	1	2	2	2	1	1	2	1	2	2	3	2
52	2	1	3	1	1	1	3	2	1	0	1	67	161	74	92	1	0	1	0	0	1	1	0	0	1	1	0	0	2	3	3	3	3	3	3	3	3	3	3	4	2	3	3	2	3	3	3	2	1
33	2	1	3	2	1	1	3	1	1	0	1	52	149	68	90	1	1	1	0	0	0	0	0	0	0	0	0	1	2	1	2	3	2	3	4	4	3	2	3	2	1	3	1	2	3	2	3	2	1
36	2	1	3	2	2	1	3	1	1	0	1	76	168	88	108	1	0	0	0	1	0	1	0	0	1	0	0	1	2	3	3	2	2	2	3	1	2	2	3	1	1	2	3	2	3	3	3	3	2
22	2	2	6	4	1	2	6	2	0	0	0	48	147	72	93	1	1	0	1	1	0	1	1	1	0	0	0	1	2	2	3	4	2	2	2	3	2	2	3	2	2	2	3	2	2	3	3	2	2
43	2	4	1	5	2	2	4	1	0	0	0	79	159	92	113	0	1	0	0	0	0	1	0	0	0	1	1	0	3	3	3	3	2	3	4	3	3	3	3	2	3	4	3	3	3	3	3	4	3
53	1	3	1	3	2	2	4	1	0	1	0	94	174	98	100	1	0	1	1	1	1	0	1	0	1	1	0	1	3	3	3	3	2	3	2	2	3	2	3	2	2	2	3	2	2	2	2	2	2
25	2	1	3	1	1	1	3	1	0	0	0	72	156	86	92	0	0	0	1	1	0	1	0	1	1	0	1	0	1	2	1	1	2	1	1	2	3	2	2	3	1	1	1	2	1	2	2	4	3
37	1	1	6	3	3	2	3	1	1	0	1	98	176	96	116	0	0	0	0	0	0	0	0	0	0	0	0	0	3	3	3	3	2	2	2	3	3	3	2	3	2	2	4	3	2	2	3	2	3
41	1	1	1	4	3	2	3	2	1	1	0	78	179	74	72	1	1	0	1	1	0	1	0	1	1	0	1	1	2	2	2	1	2	3	3	3	4	3	2	2	3	4	3	3	3	4	4	2	2
39	1	1	4	3	3	2	3	2	1	1	0	92	176	94	112	0	0	0	0	0	0	0	0	0	0	0	0	0	2	3	1	2	2	1	2	3	2	2	2	3	2	3	2	1	2	3	4	3	2
25	2	2	5	3	1	1	6	1	1	1	0	59	161	68	81	0	0	0	0	0	0	0	0	0	0	0	0	0	2	1	3	4	3	2	2	3	3	2	1	2	2	1	2	1	2	1	2	1	2
43	1	1	4	2	2	2	3	2	1	1	1	87	178	87	92	1	1	0	1	0	0	1	0	1	1	0	1	0	1	2	3	4	3	3	2	2	1	1	2	2	2	3	3	3	4	4	4	3	3
32	2	1	1	5	2	2	3	2	1	1	1	79	161	102	113	1	1	0	1	0	0	1	1	0	1	1	1	0	1	1	2	3	2	1	3	2	2	3	1	1	2	4	2	3	2	4	3	2	2
54	2	3	2	3	3	2	1	1	0	1	1	86	159	94	103	0	0	1	1	1	1	0	1	0	1	1	0	1	1	2	1	1	3	4	3	2	2	2	2	3	2	1	1	2	3	4	3	2	1
40	2	1	2	6	3	2	3	3	1	1	0	68	159	88	87	1	0	1	1	0	1	0	0	1	0	1	0	0	2	3	3	2	3	3	2	3	4	2	2	3	2	4	1	1	2	3	1	3	3
44	1	4	6	1	1	2	6	2	0	0	0	105	171	104	106	1	1	0	1	0	0	1	0	1	0	1	1	1	2	3	3	2	4	4	2	3	1	2	2	3	1	4	3	2	3	4	1	1	1
36	1	2	5	3	1	2	1	1	0	1	1	79	176	82	86	0	0	1	0	1	1	0	0	0	1	0	1	1	2	2	3	4	2	3	1	3	4	3	2	3	1	3	4	2	4	1	3	1	4
44	1	4	6	3	2	1	1	1	0	0	0	98	174	78	84	0	0	1	1	0	0	0	1	1	0	1	0	1	1	2	1	3	4	3	2	2	2	1	3	4	2	3	3	2	1	2	2	1	3
46	2	2	1	6	3	2	6	2	0	0	0	71	167	86	113	0	0	1	1	0	1	0	0	0	0	0	0	0	2	3	4	2	2	3	4	2	2	2	2	3	2	3	3	3	3	2	3	3	4
49	2	2	1	4	2	1	6	2	0	0	0	63	164	81	107	0	0	0	0	0	0	0	0	0	0	0	0	0	2	2	4	3	3	2	4	2	3	4	4	4	1	3	4	3	2	3	3	3	2
23	2	2	1	4	2	2	1	1	1	1	0	54	162	76	91	0	0	0	0	0	0	0	0	0	0	0	0	0	2	1	2	4	4	1	3	2	2	3	4	3	2	2	3	3	2	2	4	4	4
27	1	2	1	5	2	2	6	2	0	0	0	96	173	110	115	0	0	0	0	0	0	0	0	0	0	0	0	0	2	3	3	3	2	2	4	2	3	3	2	3	2	3	2	3	3	3	2	3	2
51	2	1	1	6	2	2	3	2	0	0	0	90	168	114	119	1	1	1	1	0	0	0	0	0	0	0	0	0	3	3	3	4	4	4	4	4	4	4	3	3	2	4	4	4	4	4	4	4	4
50	1	1	1	3	2	2	3	2	1	1	0	85	166	99	107	0	0	0	0	0	0	0	0	0	0	0	0	0	1	2	2	2	3	1	4	2	2	2	3	3	2	2	3	2	2	1	1	4	4
50	2	1	1	4	3	2	3	1	0	0	1	75	163	89	112	1	0	1	0	0	0	0	0	0	0	0	0	0	3	4	4	4	4	3	4	1	4	1	2	2	2	4	1	4	4	4	4	4	4
53	1	1	1	4	2	2	3	2	0	0	0	99	173	113	109	1	0	1	1	0	1	0	1	1	1	1	0	0	2	1	2	2	2	1	2	1	3	3	3	3	2	2	3	3	2	3	2	3	3
40	2	1	1	5	2	2	3	1	1	1	0	80	166	95	117	0	0	0	0	0	0	0	0	0	0	0	0	0	2	4	3	3	4	3	3	1	3	3	2	3	3	3	3	3	4	3	4	3	3
51	2	1	1	4	2	2	3	2	1	1	1	86	157	113	119	1	1	1	0	0	0	0	0	0	0	0	0	0	3	4	3	3	4	2	3	3	4	3	2	2	2	4	4	4	4	4	4	3	3
44	2	1	1	5	2	2	3	2	0	0	0	79	162	94	112	0	1	1	1	0	0	0	0	0	0	0	0	0	1	3	2	3	3	1	3	2	3	3	3	3	2	3	3	3	3	3	3	3	2
52	1	1	1	5	2	2	3	2	1	1	0	85	177	97	108	0	0	0	0	0	0	0	0	0	0	0	0	0	1	2	3	3	2	1	4	1	4	4	4	3	3	3	1	2	2	2	2	3	3
46	1	1	1	5	1	2	3	1	1	1	0	107	182	113	110	0	0	1	1	0	0	0	0	0	0	0	0	0	3	2	3	3	3	2	4	3	2	3	2	2	3	2	2	3	2	2	2	2	3
44	1	1	1	2	1	1	3	1	0	0	0	88	164	106	102	0	0	0	0	0	0	0	0	0	0	0	0	0	3	3	3	4	4	3	4	3	4	4	4	3	4	4	3	4	3	3	4	4	3
38	1	1	1	6	1	2	3	1	1	1	0	76	179	91	100	0	0	0	0	0	0	0	0	0	0	0	0	0	1	4	4	4	3	1	4	3	4	4	4	4	3	3	2	3	4	3	4	3	2
29	2	2	1	5	2	1	6	2	1	1	1	64	164	75	105	0	0	0	0	0	0	0	0	0	0	0	0	0	3	4	3	4	4	3	2	2	3	2	3	2	3	3	3	3	3	3	4	4	4
55	1	1	1	6	2	2	2	2	0	0	0	84	165	103	107	1	1	1	1	0	1	0	0	0	0	0	0	0	2	1	3	3	3	1	3	2	2	4	4	4	3	2	1	3	2	3	4	3	4
28	2	1	1	4	2	2	2	1	0	0	0	66	156	87	105	0	0	0	0	0	0	0	0	0	0	0	0	0	2	1	1	3	4	4	4	4	1	4	4	2	1	3	4	4	2	2	3	4	4
55	1	1	2	4	2	2	3	2	0	0	0	70	170	89	92	0	0	0	0	0	0	0	0	0	0	0	0	0	2	3	1	2	2	2	3	1	2	2	2	1	2	2	2	2	2	1	2	2	2
46	2	1	1	4	2	2	3	2	0	0	0	83	165	93	113	0	0	1	1	0	0	0	0	0	0	0	0	0	3	4	4	3	4	3	3	2	3	3	3	3	2	4	4	4	4	4	4	4	4
50	2	2	1	5	2	2	1	1	0	0	0	64	156	87	87	0	0	0	0	0	0	0	0	0	0	0	0	0	4	4	4	4	4	4	3	1	4	3	3	3	2	3	3	3	3	3	3	4	3
52	1	1	2	6	2	2	3	2	0	0	0	60	169	75	93	0	0	0	0	0	0	0	1	0	0	0	1	0	1	2	3	2	4	2	3	2	2	2	3	2	2	2	2	2	2	2	3	3	2
23	1	2	6	2	1	2	6	2	0	0	0	84	169	94	115	1	1	1	1	1	1	1	1	1	1	1	1	1	1	2	3	2	3	2	1	2	2	3	3	2	2	2	2	2	2	2	2	2	2
61	2	1	1	5	3	2	2	1	1	1	0	68	151	97	106	0	0	0	0	0	0	0	0	0	0	0	0	0	2	2	3	3	2	3	3	2	3	3	2	3	2	3	3	3	3	3	3	3	3
33	1	2	1	2	2	2	6	1	1	0	0	79	176	93	99	0	0	0	0	0	0	1	0	0	0	0	0	0	1	3	2	2	3	2	1	1	3	2	1	3	1	1	1	3	3	3	4	4	3
33	2	1	1	5	2	2	2	1	1	1	0	78	161	104	102	0	1	1	1	0	0	0	0	0	0	0	0	0	4	4	4	3	2	3	2	2	2	2	2	4	4	4	4	4	4	4	4	4	4
33	1	1	1	4	1	2	6	2	0	0	0	99	175	105	108	0	1	1	1	0	0	0	0	0	0	0	0	0	2	2	2	3	3	3	2	1	3	3	1	2	1	3	2	3	3	3	3	3	3
44	1	1	1	5	2	2	3	2	0	0	0	104	177	109	117	0	1	1	1	0	1	0	0	0	0	0	0	0	2	1	4	3	2	1	3	3	2	3	3	3	1	3	1	1	3	2	4	4	3
44	2	1	3	2	2	2	3	2	0	0	0	63	160	89	99	0	1	1	1	0	0	0	0	0	0	0	0	0	2	3	2	3	4	1	3	1	3	3	2	4	2	4	4	3	3	3	4	4	4
23	2	2	6	4	2	2	6	2	1	1	0	55	170	76	84	0	0	0	0	0	0	0	0	0	0	0	0	0	2	3	2	2	3	3	3	4	3	2	2	2	3	3	2	2	2	1	1	1	1
20	2	2	6	2	2	2	6	2	1	1	0	50	168	70	81	0	0	0	0	0	0	0	0	0	0	0	0	0	2	3	2	2	3	3	3	4	3	2	2	2	3	3	2	2	2	1	1	1	1
41	1	1	2	4	2	2	3	1	0	0	0	76	171	98	100	0	0	0	0	0	0	0	0	0	0	0	0	0	2	3	2	3	3	2	4	2	3	3	3	3	3	2	3	2	3	3	3	3	4
39	2	1	1	4	2	2	3	1	0	1	0	68	154	90	111	0	0	0	0	0	0	0	0	0	0	0	0	0	3	3	3	3	3	2	3	2	3	3	3	3	3	3	3	3	3	3	3	3	3
55	1	1	6	1	2	2	3	2	0	0	0	90	175	93	98	0	0	0	0	0	0	0	0	0	0	0	0	0	3	3	1	2	2	1	1	2	2	2	2	2	1	1	1	1	3	2	3	4	4
19	2	2	5	2	1	2	6	1	0	0	0	58	156	76	91	1	1	1	1	1	0	0	0	0	0	0	0	1	3	3	3	3	4	1	3	3	3	2	3	2	2	3	3	4	4	4	4	3	3
23	2	2	6	4	2	2	4	1	0	0	0	57	160	78	97	1	1	1	1	1	1	1	0	0	0	0	0	1	2	2	3	2	2	1	2	2	3	3	2	2	2	1	2	2	3	2	3	3	3
49	2	1	3	1	2	2	3	2	0	0	0	79	165	98	111	0	0	0	0	0	0	0	0	0	0	0	0	0	2	2	2	3	2	2	3	2	2	2	2	2	2	2	3	2	2	2	2	3	2
60	2	1	3	1	2	2	3	1	1	0	0	80	158	105	115	0	1	1	1	0	0	0	0	0	0	0	0	0	4	3	3	3	3	2	2	2	3	3	3	3	2	4	2	3	3	2	2	2	2
22	2	2	6	2	2	2	4	1	1	0	0	51	162	78	96	1	0	0	0	0	0	0	0	0	1	0	0	0	3	4	3	3	2	3	3	3	3	3	3	2	4	2	3	3	3	3	3	3	3
30	2	1	4	6	3	2	2	1	1	1	0	50	160	70	81	0	1	1	1	0	0	0	0	0	0	0	0	0	1	4	3	3	4	2	3	1	3	3	3	4	4	4	3	3	3	3	3	3	3
22	2	2	6	4	2	2	4	1	1	0	0	55	160	87	98	0	0	0	0	0	0	0	0	0	0	0	0	0	3	4	3	3	3	4	3	3	3	4	3	4	3	2	3	3	4	3	4	3	4
23	2	2	6	4	1	1	6	2	0	0	0	58	170	71	99	0	0	0	0	0	0	0	0	0	0	0	0	0	3	3	2	3	3	3	4	2	3	4	2	2	3	3	4	4	3	3	4	4	4
22	2	1	6	4	3	2	2	1	0	1	0	62	164	90	101	1	1	1	1	1	1	1	0	1	1	1	1	0	2	2	2	2	4	2	4	3	3	4	4	2	2	2	2	2	2	2	3	4	4
42	2	1	3	1	2	2	3	2	1	1	0	73	160	99	107	0	0	1	1	0	0	0	0	0	0	0	0	0	4	1	2	3	3	2	3	1	4	3	2	2	1	2	4	4	2	3	3	1	2
23	2	2	6	4	2	2	6	2	0	1	0	57	166	87	95	0	0	0	0	0	0	0	0	0	0	0	0	0	1	2	2	2	2	1	1	2	2	2	1	1	1	1	1	1	1	1	1	1	1
39	2	1	3	2	2	2	3	2	0	0	0	61	160	80	96	0	0	0	0	0	0	0	1	0	0	0	0	0	4	3	4	3	4	3	4	3	3	4	4	3	3	3	4	3	4	3	4	4	4
19	1	2	4	1	2	2	6	2	0	0	0	76	182	84	100	0	0	0	0	0	0	0	0	0	0	0	0	0	3	1	1	3	4	1	3	4	2	3	4	4	4	1	2	1	1	1	4	4	4
48	1	1	4	1	2	2	3	2	0	0	0	75	185	88	102	0	0	0	0	0	0	0	0	0	0	0	0	0	1	1	2	2	1	1	3	2	1	2	2	2	2	1	1	1	1	1	1	3	2
47	2	1	3	1	2	2	3	2	0	0	0	80	154	92	114	1	1	1	1	1	1	0	0	0	0	0	0	1	3	4	3	4	4	4	4	3	4	3	2	4	3	2	4	1	4	4	4	4	4
30	1	1	4	3	2	2	2	1	1	1	0	90	180	101	102	0	0	0	0	0	0	0	0	0	0	0	0	0	1	3	2	3	3	2	4	1	2	3	2	2	1	2	2	3	3	3	3	3	3
37	2	1	3	4	2	2	2	1	1	1	0	72	165	103	108	0	0	0	0	0	0	0	0	0	0	0	0	0	3	3	4	3	3	3	4	2	4	4	4	3	2	3	4	4	3	4	3	4	4
26	1	2	5	3	1	2	6	1	0	1	0	81	180	93	103	0	0	0	0	0	0	0	0	0	0	0	0	0	1	2	3	3	4	1	3	3	3	2	3	3	2	1	2	1	2	3	3	3	3
36	1	1	1	4	1	2	2	1	1	1	0	90	170	107	110	1	0	1	0	0	0	0	0	0	0	0	0	0	2	3	2	3	3	3	3	2	2	2	2	2	3	2	3	3	3	3	2	3	3
32	2	1	1	4	2	2	2	1	1	1	0	67	161	90	108	0	0	0	0	0	0	0	0	0	0	0	0	0	2	3	2	3	3	2	3	3	2	2	2	2	2	2	2	2	2	2	2	3	2
24	2	2	6	4	2	2	6	2	0	0	0	80	170	93	113	0	0	0	0	0	0	0	0	0	0	0	0	0	2	3	3	2	3	3	3	2	2	2	2	3	2	2	3	3	3	3	3	3	3
52	2	1	3	1	2	2	6	1	1	1	0	53	155	80	91	1	1	1	1	1	1	1	0	0	0	1	0	1	3	3	2	3	2	3	3	2	3	3	3	3	2	2	3	2	3	3	3	3	2
28	1	2	5	4	2	2	6	1	0	1	0	80	180	87	90	0	0	0	0	0	0	0	0	0	0	0	0	0	2	3	2	3	3	3	3	2	3	3	2	3	2	2	3	2	3	3	2	3	2
58	1	1	6	1	2	1	6	1	1	1	0	93	172	97	100	0	0	0	1	0	0	0	0	0	0	0	0	0	1	1	2	2	2	3	2	2	2	3	2	3	2	1	2	2	2	1	2	3	2
23	2	1	3	2	2	2	2	1	0	0	0	62	165	77	102	0	0	0	0	0	0	0	0	0	0	0	0	0	1	1	3	2	2	2	2	3	3	3	2	3	2	3	2	2	2	2	2	2	2
22	2	2	5	4	1	1	6	1	0	0	0	45	158	68	87	0	0	0	0	0	0	0	0	0	0	0	0	0	1	4	3	3	4	2	3	3	3	3	3	3	2	3	3	3	3	3	4	3	4
23	2	2	6	4	2	2	6	2	0	0	0	64	170	88	91	0	0	0	0	0	0	0	0	0	0	0	0	0	2	3	3	4	4	3	3	2	3	3	4	3	2	2	3	3	3	3	3	3	3
25	1	1	6	4	3	2	2	1	0	1	0	80	178	89	96	0	0	0	0	0	0	0	0	0	0	0	0	0	2	2	2	2	1	2	2	2	2	1	1	1	1	1	2	1	1	1	2	2	2
29	1	1	1	2	2	2	3	1	1	0	0	80	175	90	98	0	0	0	0	0	0	0	0	0	0	0	0	0	3	2	3	2	2	1	3	3	4	3	4	1	4	4	3	3	3	4	4	3	3
24	1	1	3	2	2	2	3	1	0	1	0	61	163	80	86	0	0	0	0	0	0	0	0	0	0	0	0	0	3	2	3	2	2	1	3	3	4	3	4	1	4	4	3	3	3	4	4	3	3
24	2	1	6	4	2	2	2	2	1	1	0	77	168	89	113	0	1	1	1	1	0	0	0	0	0	0	0	0	2	4	3	4	4	2	3	2	3	4	3	3	2	3	4	3	3	4	4	4	4
24	1	2	4	2	2	2	6	2	0	0	0	68	179	82	94	0	0	0	1	0	0	1	1	0	0	0	0	1	2	2	3	2	3	1	3	2	1	4	4	2	1	1	1	1	1	2	4	4	2
55	1	1	4	1	2	2	6	2	0	0	0	67	170	95	103	1	1	1	0	1	0	0	0	0	0	0	0	1	2	2	3	2	3	1	3	2	1	4	4	3	1	1	1	1	1	1	4	4	4
54	2	1	3	1	2	2	6	2	0	0	0	65	168	90	101	0	0	0	1	0	0	0	1	0	0	0	0	1	2	2	3	2	1	1	1	1	1	1	4	4	1	2	4	3	2	1	3	1	1
26	1	2	4	4	2	2	6	2	0	0	0	74	177	86	97	0	0	0	0	0	0	1	0	0	0	0	0	0	2	3	2	3	1	3	2	1	4	4	3	1	1	1	1	1	1	4	4	4	4
32	1	2	4	2	2	2	6	2	0	0	0	98	179	100	110	0	0	0	0	0	1	0	1	0	1	0	0	1	2	2	3	2	3	1	3	2	1	4	4	3	1	1	1	1	3	3	3	4	4
23	1	2	6	4	2	2	4	2	0	0	0	61	170	90	100	1	1	0	0	1	0	0	0	0	0	0	0	0	3	4	4	4	4	4	4	3	4	4	4	4	4	1	2	3	4	4	4	4	4
23	2	1	5	2	1	2	6	2	0	1	0	70	170	86	99	1	1	1	1	0	0	0	0	0	0	1	0	0	2	4	2	3	3	3	3	3	2	3	2	2	2	2	3	2	3	3	3	3	2
37	1	1	4	2	2	2	3	2	0	0	0	95	192	106	110	1	1	1	1	1	1	0	0	1	0	0	0	0	1	1	2	1	2	1	2	2	2	3	3	2	3	1	2	2	2	2	2	2	1
50	2	1	3	2	2	2	3	1	0	1	0	80	160	97	110	1	1	1	1	0	0	0	0	0	0	1	0	1	4	3	2	1	2	1	3	2	2	3	3	3	2	2	2	2	2	2	3	3	3
25	2	1	3	2	2	2	6	2	0	1	0	70	169	97	107	1	1	1	1	0	0	0	0	0	0	1	0	0	3	3	3	3	3	3	3	3	3	3	3	3	3	3	3	3	3	3	3	3	3
18	2	2	5	2	2	2	6	1	1	1	0	70	165	79	98	1	1	1	1	1	0	0	1	1	1	0	1	1	1	1	2	2	2	2	2	1	1	1	1	2	2	2	2	2	2	2	1	2	2
53	1	1	2	3	2	2	3	2	1	0	0	85	170	106	110	0	1	1	1	0	0	0	0	0	1	1	0	0	1	1	2	1	2	1	1	2	2	2	2	2	2	1	2	2	2	2	2	3	3
56	1	1	1	4	1	2	3	2	1	1	1	68	168	104	110	1	1	1	0	0	1	0	1	0	0	0	0	1	3	2	4	3	3	2	3	3	3	4	3	3	3	3	3	3	2	3	3	4	3
23	1	2	5	3	1	2	6	2	0	0	0	98	190	90	95	0	0	0	0	0	0	0	0	0	0	0	0	0	1	3	1	2	2	2	2	2	2	2	2	2	2	2	2	2	2	2	2	2	2
40	2	1	1	3	2	2	3	2	0	0	0	63	163	85	87	0	0	0	0	0	0	0	0	0	0	0	0	0	1	3	3	4	4	2	4	3	4	4	4	2	3	4	4	4	4	4	4	4	4
40	2	1	1	3	2	2	3	2	1	1	0	83	170	86	89	1	1	0	0	0	0	0	0	0	0	0	0	0	1	1	1	1	1	1	1	1	1	2	2	2	2	1	1	1	1	1	1	1	1
31	1	1	1	4	1	2	2	1	0	0	0	85	175	75	85	0	0	0	0	0	1	1	0	0	0	1	0	1	3	4	3	3	4	3	4	1	4	3	1	3	3	4	3	4	3	3	4	4	3
38	2	1	1	4	2	2	3	1	1	1	0	73	160	100	96	0	0	0	0	0	0	0	0	0	0	0	0	0	2	2	2	2	2	2	2	2	2	2	2	2	2	2	2	2	2	2	2	2	2
60	2	3	3	1	2	2	4	1	0	1	0	72	165	110	113	0	1	1	1	0	0	0	0	0	0	0	0	0	2	2	1	2	3	1	2	1	1	2	2	2	2	3	1	1	1	2	2	1	1
27	2	1	3	4	2	2	3	1	0	0	0	82	171	105	101	0	0	0	0	0	0	0	0	0	0	0	0	0	3	3	2	3	4	2	4	2	4	3	4	3	3	3	3	3	3	3	4	4	4
32	2	2	5	4	2	2	6	1	0	1	0	92	165	115	121	0	0	0	0	0	0	0	0	0	0	0	0	0	2	2	2	3	2	1	3	2	2	2	2	2	2	2	1	2	3	2	2	2	2
46	2	1	1	4	2	2	3	2	1	1	1	68	160	95	91	0	0	0	0	0	0	0	0	0	0	0	0	0	3	3	3	3	4	4	3	3	4	3	4	4	3	3	3	4	4	4	3	4	4
27	2	1	1	4	2	2	2	1	0	0	0	60	166	74	112	0	0	0	0	0	0	0	0	0	0	0	0	0	1	3	4	3	2	1	3	2	3	2	2	2	1	2	3	2	1	1	2	3	3
45	2	1	1	4	2	2	3	2	0	0	0	67	155	88	101	0	0	0	0	0	0	0	0	0	0	0	0	0	2	3	3	3	4	2	3	1	4	3	3	4	2	3	4	3	3	3	3	3	3
27	1	2	1	2	2	2	3	2	0	0	0	88	180	99	108	0	0	0	0	0	0	0	0	0	0	0	0	0	1	1	3	2	2	1	2	3	2	3	2	2	3	2	2	1	2	2	2	3	1
18	2	2	6	2	2	2	6	2	0	0	0	55	161	75	94	0	0	0	0	1	0	0	0	0	0	0	0	0	2	2	2	2	2	2	1	2	2	2	3	2	2	1	2	1	2	1	2	3	4
48	2	1	3	2	2	2	3	1	0	0	0	63	159	79	101	0	0	0	0	0	0	0	0	0	0	0	0	0	3	3	2	3	2	4	3	4	3	3	2	2	2	3	3	3	3	3	2	1	2
23	2	2	6	4	2	1	6	1	0	1	0	62	169	82	101	0	0	0	0	0	0	0	0	0	0	0	0	0	3	3	3	4	3	3	3	3	2	2	2	2	2	3	4	4	4	4	4	3	3
27	2	1	3	3	2	2	2	1	1	1	0	63	168	80	101	0	0	0	0	0	0	0	0	0	0	0	0	0	3	4	4	3	4	1	4	2	3	4	4	3	4	4	4	3	4	4	4	4	4
50	1	1	2	2	2	1	6	2	1	1	0	86	178	90	98	1	1	1	1	0	0	1	1	0	0	1	0	0	1	1	3	1	3	1	1	1	1	1	1	1	1	1	1	1	1	1	1	1	1
23	2	2	1	4	1	2	6	2	0	1	0	58	163	72	106	0	0	0	0	0	0	0	0	0	0	0	0	0	2	3	2	2	3	2	4	2	2	2	2	3	1	3	2	2	3	3	3	4	2
40	2	1	6	2	2	2	3	2	1	0	0	63	150	76	113	0	0	0	0	0	0	0	0	0	0	0	0	0	4	2	2	4	1	4	3	1	4	3	4	4	2	1	2	1	2	2	1	3	2
50	1	1	4	2	2	2	3	2	0	1	0	68	170	76	100	0	0	0	0	0	0	0	0	0	0	0	0	0	1	3	1	1	1	2	2	1	1	3	1	2	2	1	1	1	3	1	2	2	2
23	2	2	4	3	2	2	6	1	0	0	0	50	170	78	75	0	1	1	0	0	0	0	0	0	0	0	0	0	2	4	4	3	4	2	4	3	3	4	3	3	1	3	4	3	4	4	4	4	4
35	2	1	3	2	1	2	3	1	0	0	0	55	159	80	96	0	0	0	0	0	0	0	0	0	0	0	0	0	2	4	3	3	4	1	2	1	3	3	2	2	1	4	4	4	4	4	4	3	3
30	1	1	4	4	2	2	2	1	0	0	0	85	175	90	98	1	1	0	1	0	0	0	1	1	0	0	0	0	3	3	3	2	2	2	3	2	3	3	3	3	1	3	4	3	4	3	3	2	3
31	2	2	4	4	1	2	6	2	0	1	0	64	162	80	101	0	0	0	0	0	0	0	0	0	0	0	0	0	1	3	4	4	4	2	3	2	3	3	3	3	1	4	3	3	3	3	3	3	4
35	1	2	5	1	2	1	6	2	1	1	0	68	160	76	105	0	1	1	0	0	0	1	0	0	0	0	0	0	2	3	1	1	1	4	2	1	2	3	4	2	1	4	3	1	3	2	2	2	2
50	2	2	5	1	2	2	6	2	1	1	0	92	175	100	106	0	0	0	0	0	0	0	0	0	0	0	0	0	3	4	4	4	2	3	4	3	4	4	4	4	2	4	4	4	1	3	2	4	1
28	1	2	4	1	1	2	1	1	0	1	0	88	175	105	105	0	0	0	0	0	0	0	0	0	0	0	0	0	3	2	3	3	4	2	4	1	1	2	2	3	3	1	3	1	1	1	2	4	3
43	1	1	4	2	2	2	6	2	1	1	0	95	175	110	110	0	0	0	0	0	0	0	0	0	0	0	0	0	1	1	1	2	1	1	2	3	4	3	2	2	1	1	2	2	1	1	2	1	3
29	2	1	5	1	2	2	6	2	1	1	0	73	150	97	106	0	0	0	0	0	0	0	0	0	0	0	0	0	3	4	4	3	1	4	4	2	2	3	2	3	1	3	4	2	3	3	3	1	2
19	2	2	5	2	2	2	6	2	1	1	1	90	169	105	111	0	0	0	0	0	0	0	0	0	0	0	0	0	2	3	3	3	2	4	3	4	4	4	4	1	2	3	4	3	4	4	4	4	4
53	1	1	4	1	2	2	3	2	1	1	0	86	175	105	105	0	0	0	0	0	0	0	0	0	0	0	0	0	1	3	2	1	1	1	2	3	1	3	3	2	3	3	2	3	3	3	3	2	3
33	1	4	1	5	3	2	6	1	0	0	0	83	180	90	100	0	0	0	0	0	0	0	0	0	0	0	0	0	1	1	1	4	1	3	1	1	1	2	1	1	1	1	1	1	1	1	1	4	1
30	1	1	1	5	2	2	2	1	1	1	0	70	185	86	96	0	0	0	0	0	0	0	0	0	0	0	0	0	1	1	2	2	2	3	3	2	2	2	2	2	2	2	1	1	1	2	2	3	3
44	1	1	4	3	3	2	6	2	0	0	0	80	176	86	98	0	0	0	0	0	0	0	0	0	0	0	0	0	2	1	3	3	2	2	3	3	3	3	3	3	3	1	1	1	1	1	2	3	4
20	2	1	3	2	3	2	6	2	0	0	0	48	167	90	94	0	0	0	1	0	0	0	0	0	0	0	0	0	4	4	4	4	4	4	4	4	1	4	4	4	4	4	4	4	4	4	4	4	4
39	2	1	3	2	3	2	6	2	0	0	0	70	170	98	104	0	0	0	0	0	0	0	0	0	0	0	0	0	4	4	4	4	4	4	4	4	4	4	4	4	4	4	4	4	4	4	4	4	4
27	2	1	6	4	1	2	2	1	0	1	0	85	169	103	111	0	1	1	1	0	1	0	0	1	0	0	1	0	3	4	2	3	3	3	3	2	3	3	3	2	2	3	3	3	3	3	3	3	3
24	2	1	3	2	2	2	2	2	1	1	0	59	170	98	101	0	0	0	0	0	0	0	0	0	0	0	0	0	1	4	2	3	2	1	1	1	2	2	1	2	2	1	2	2	2	3	2	4	3
36	2	4	6	4	2	2	6	1	1	1	0	45	160	85	90	0	0	0	0	0	0	0	0	0	0	0	0	0	2	3	4	3	4	2	3	1	2	2	2	1	1	3	3	2	3	3	4	3	3
57	2	1	3	1	2	2	3	2	1	1	0	60	150	77	90	0	0	1	1	0	0	0	0	0	0	0	0	0	3	3	2	3	2	2	3	2	2	2	2	3	2	2	2	2	2	3	3	2	2
29	2	1	3	4	1	2	2	1	1	1	1	55	160	78	95	1	1	0	1	0	0	0	1	1	0	0	0	0	3	3	3	2	2	2	3	2	3	3	3	3	1	3	4	3	4	3	3	4	4
26	2	1	5	4	2	2	2	1	1	1	0	58	164	80	95	0	0	0	0	0	0	0	0	0	0	0	0	0	3	3	3	4	2	4	4	2	4	2	3	3	2	4	4	3	3	4	3	3	3
42	2	1	3	1	2	1	3	2	1	1	0	90	165	105	111	1	1	1	1	1	1	1	1	1	1	1	1	1	2	3	2	2	3	4	3	2	2	3	2	2	2	4	3	3	3	3	3	2	3
23	2	2	1	4	2	2	6	2	1	1	0	58	169	81	96	0	0	0	0	0	0	0	0	0	0	0	0	0	2	3	3	3	1	2	3	2	3	3	4	2	2	3	4	2	3	3	3	2	2
45	1	2	4	4	2	2	1	1	1	1	0	82	178	98	96	0	0	0	0	0	0	0	0	0	0	0	0	0	1	2	1	1	1	2	2	2	2	3	2	3	2	2	2	2	2	3	4	2	2
24	1	2	4	3	2	2	6	1	1	1	0	72	176	82	98	0	0	0	0	0	0	0	0	0	0	0	0	0	2	2	2	2	2	1	3	2	2	3	3	3	2	2	2	2	2	2	3	4	3
32	2	2	1	5	3	2	1	1	1	1	0	52	170	78	93	0	0	0	0	0	0	0	0	0	0	0	0	0	2	2	2	2	2	1	3	2	2	2	2	2	2	1	1	1	2	2	2	3	2
28	1	1	1	5	1	2	3	2	1	1	1	78	170	88	90	1	1	1	1	1	1	1	1	1	1	1	1	1	3	3	2	2	2	2	2	2	2	3	2	2	3	2	3	3	2	2	2	3	3
29	2	1	3	3	1	2	3	1	1	1	0	60	164	80	94	0	0	0	0	0	0	0	0	0	0	0	0	0	3	4	4	3	2	2	2	1	3	3	3	2	3	3	3	4	3	3	3	3	3
23	2	2	6	4	2	2	6	1	0	1	0	58	168	80	106	0	0	1	0	0	0	0	0	1	1	0	0	0	2	2	3	2	1	2	3	2	4	4	3	3	1	2	2	3	4	3	4	4	3
44	2	1	3	1	2	2	3	2	0	0	0	89	168	102	113	1	1	1	0	0	0	0	0	0	0	0	0	0	3	4	3	3	4	1	4	1	4	3	4	3	2	3	3	2	4	4	3	3	4
26	1	2	1	4	2	2	6	2	1	1	0	80	180	90	99	0	0	0	0	0	0	0	0	0	0	0	0	0	1	2	2	2	2	1	2	1	2	2	1	2	1	1	2	1	2	2	1	2	1
50	1	1	1	3	2	2	3	2	1	1	0	73	175	98	100	0	1	1	1	0	0	0	0	0	0	0	0	0	1	1	1	1	3	1	1	2	1	1	2	2	2	1	1	1	1	1	2	1	2
33	1	4	4	1	1	2	6	1	0	0	0	110	172	120	114	0	0	0	0	0	0	0	0	0	0	0	0	0	2	3	2	3	3	2	4	2	3	3	3	3	3	3	3	2	3	3	3	3	4
53	2	1	3	1	2	2	3	1	0	0	0	77	155	110	108	1	1	1	1	1	0	0	0	0	0	0	0	0	3	4	4	3	3	2	4	2	3	3	3	3	3	3	3	3	4	4	4	4	4
39	2	1	3	1	2	2	3	1	0	0	0	65	160	100	109	0	0	0	0	0	0	0	0	0	0	0	0	0	4	3	3	3	1	4	4	3	3	4	4	3	4	4	4	4	4	4	4	4	4
44	2	1	3	1	2	2	3	2	0	0	0	89	168	102	113	1	1	1	0	0	0	0	0	0	0	0	0	0	3	4	3	3	4	1	4	1	4	3	4	3	2	3	3	2	3	3	2	4	4
51	1	1	1	4	2	2	3	2	0	0	0	75	175	90	107	1	1	1	1	0	0	0	0	0	0	0	0	0	1	1	2	3	2	1	1	2	3	2	2	1	3	1	1	1	1	1	2	3	4
46	1	1	4	1	2	2	3	1	0	0	0	104	187	105	119	0	1	1	0	0	0	1	0	0	0	0	0	1	1	1	2	1	2	1	1	2	2	2	3	2	2	1	1	1	1	1	2	2	2
59	2	1	3	1	2	2	1	2	0	0	0	78	166	108	123	0	0	1	0	0	0	0	0	0	0	0	0	0	2	3	1	3	2	2	2	3	3	2	2	2	1	2	2	2	2	2	2	2	2
52	1	1	3	1	2	2	3	2	0	0	0	78	160	112	114	0	0	1	0	0	0	0	0	0	0	0	0	0	2	4	2	2	2	2	1	1	1	2	2	2	1	2	1	1	1	2	2	1	3
55	2	1	3	1	2	2	2	1	0	0	0	80	154	107	106	0	1	1	1	0	0	0	0	0	0	0	0	1	3	3	2	2	3	3	3	3	3	3	2	2	2	3	2	1	2	2	2	2	2
47	1	1	1	2	2	2	3	2	0	0	0	79	162	97	105	1	1	1	0	0	0	0	0	0	0	0	0	0	1	3	2	1	1	1	1	1	2	2	3	1	1	1	1	1	1	1	2	1	1
19	2	2	6	2	2	2	6	2	0	0	0	39	158	59	90	0	0	0	0	0	0	0	0	0	0	0	0	0	3	4	2	3	4	1	2	1	1	2	3	2	1	4	4	4	4	4	4	3	3
58	1	1	2	1	2	2	1	2	0	0	0	108	175	111	108	0	0	1	1	0	0	0	0	0	0	0	0	0	1	1	1	1	3	1	1	2	1	3	2	1	1	1	1	1	1	2	3	1	2
59	1	1	4	1	2	2	3	2	0	0	0	68	170	95	105	0	0	0	0	0	0	0	0	0	0	0	0	0	1	1	1	1	2	1	1	1	1	1	2	1	1	2	1	1	1	1	1	2	2
37	2	2	3	1	2	2	6	2	0	0	0	60	162	90	101	1	1	1	0	0	0	0	0	0	0	0	0	0	3	4	2	2	3	2	4	1	3	2	4	3	1	4	3	4	4	4	4	4	4
59	1	1	2	1	2	2	2	1	0	0	0	65	164	104	100	0	0	0	0	0	0	0	0	0	0	0	0	0	2	2	1	1	1	1	1	2	2	1	1	2	1	2	2	1	1	1	1	1	2
27	2	1	3	4	2	2	3	1	1	1	0	83	169	85	95	1	0	1	0	0	0	0	0	0	0	0	0	0	2	2	2	3	3	3	2	1	2	1	2	2	3	2	1	1	2	3	2	2	2
44	2	2	3	1	1	2	1	1	0	0	0	70	161	98	111	0	0	0	0	0	0	0	0	0	0	0	0	0	1	4	1	1	4	4	3	1	2	2	2	3	1	2	2	2	4	4	3	3	1
23	2	2	6	4	2	2	1	1	0	0	0	58	163	80	106	0	0	0	0	0	0	0	0	0	0	0	0	0	2	2	2	3	3	3	2	1	2	1	2	2	3	2	1	1	2	3	2	2	2
25	2	2	4	3	1	2	6	2	0	0	0	52	167	68	93	0	0	0	0	0	0	0	0	0	0	0	0	0	1	2	1	3	2	2	2	1	2	1	2	3	1	1	3	1	2	2	3	3	2
47	1	1	1	4	2	2	3	2	1	1	0	75	172	99	100	0	0	0	0	0	0	0	0	0	0	0	0	0	1	2	1	2	2	1	3	1	1	2	2	3	1	1	1	1	2	3	2	2	1
27	1	1	4	4	2	2	2	1	1	0	0	65	173	87	97	0	0	0	0	0	0	0	0	0	0	0	0	0	2	1	3	1	1	1	4	3	2	2	2	1	1	3	1	1	1	1	1	1	1
18	1	2	5	1	2	2	6	2	0	1	0	61	175	89	98	0	0	0	0	0	0	0	0	0	0	0	0	0	1	3	1	3	2	1	1	1	1	1	2	4	1	4	2	4	2	2	3	4	3
30	2	2	4	4	2	2	6	2	0	0	1	58	170	85	99	0	0	0	0	0	0	0	0	0	0	0	0	0	2	3	1	3	4	1	1	1	1	2	4	4	1	1	4	1	3	3	4	4	4
32	2	1	3	4	1	2	6	2	1	1	0	60	161	90	103	1	1	1	1	1	1	1	1	0	1	1	1	1	2	3	2	3	3	2	3	2	2	2	3	3	1	3	3	3	2	3	3	3	4
22	2	2	4	2	1	2	6	2	0	1	0	54	170	77	91	0	0	0	0	0	0	0	0	0	0	0	0	0	1	2	1	3	3	2	1	1	1	1	3	4	1	1	1	1	2	1	1	3	4
21	2	2	5	2	2	2	6	2	1	0	0	50	170	75	91	0	0	0	0	0	0	0	0	0	0	0	0	0	1	4	2	3	1	3	2	1	3	1	2	3	1	4	4	4	4	4	1	4	1
40	2	1	3	2	2	2	3	2	0	0	0	72	160	100	108	0	1	1	1	0	0	0	0	0	0	0	0	0	2	3	1	1	4	1	2	1	1	4	1	1	1	4	4	4	4	4	4	4	4
24	1	2	4	2	2	2	6	2	0	0	0	83	185	85	103	1	1	1	1	1	1	0	0	0	0	0	0	1	1	1	1	2	1	1	2	2	2	3	2	1	2	1	1	1	1	1	2	3	1
40	2	2	3	3	1	2	6	1	0	1	1	65	162	80	83	1	0	0	1	1	1	1	0	1	1	1	0	1	1	2	3	3	1	1	2	1	2	1	2	2	1	3	2	3	1	1	2	2	2
52	1	1	2	4	2	2	3	2	0	0	0	80	170	90	92	1	1	0	1	0	1	0	1	0	1	0	1	0	1	2	3	2	1	2	3	1	2	3	2	1	3	2	1	2	3	2	1	3	2
32	2	2	3	1	1	1	1	1	1	1	0	74	155	100	93	0	0	0	0	1	0	0	0	1	0	1	0	0	1	1	1	1	1	1	1	1	1	1	1	1	1	1	1	1	1	1	1	1	1
39	1	1	4	5	2	2	3	1	0	0	0	100	172	100	92	1	1	1	1	1	1	0	0	0	0	0	0	0	2	4	3	2	3	2	4	3	2	3	2	3	2	4	2	3	4	2	3	4	3
31	2	1	3	2	1	2	2	1	1	1	0	62	162	76	78	1	1	1	1	1	1	1	1	0	0	0	1	1	4	4	4	3	2	3	4	4	4	3	2	4	4	4	4	1	3	2	4	4	4
47	1	4	2	1	1	1	1	1	1	0	1	70	190	70	100	1	0	1	0	1	0	1	0	1	0	1	0	1	1	2	3	4	3	2	1	2	3	4	3	2	1	2	3	4	3	2	1	2	3
48	1	1	1	3	2	2	2	1	1	0	1	110	195	90	97	1	0	1	0	1	1	1	0	0	1	0	0	1	1	3	2	4	2	3	4	1	3	4	2	3	3	2	3	4	2	3	4	2	3
52	1	1	2	2	1	2	2	1	1	1	1	95	178	80	81	0	1	1	1	1	1	1	1	1	1	0	1	1	1	2	2	2	2	2	2	2	2	2	2	2	2	2	2	1	1	1	2	2	2
38	1	3	2	2	1	1	2	2	0	1	1	80	165	87	93	1	0	1	0	1	0	1	0	1	0	1	0	1	1	2	3	4	3	2	1	2	3	4	3	2	1	2	2	3	3	2	2	1	2
40	1	3	4	3	2	1	2	2	1	1	0	85	180	84	90	1	1	0	0	1	1	0	0	1	1	0	1	0	1	1	1	2	2	3	4	3	2	1	2	3	4	3	2	1	2	3	4	3	2
43	2	1	3	1	2	2	2	2	0	1	0	85	175	78	86	1	1	1	1	1	0	0	1	1	1	1	1	1	3	4	1	3	3	4	3	3	2	3	4	4	3	2	3	3	3	3	2	3	2
63	2	1	2	3	2	2	3	1	0	0	0	105	169	100	96	0	0	0	0	0	0	0	0	0	0	0	0	0	3	4	2	4	3	3	2	2	2	1	2	2	1	2	2	2	1	2	1	2	2
36	1	1	4	2	3	2	3	1	0	0	0	69	172	86	79	1	1	1	1	1	1	1	1	0	0	0	0	1	1	2	1	2	1	1	2	2	2	1	1	2	3	2	2	1	3	1	2	3	3
31	2	1	3	3	2	2	2	3	0	1	1	80	178	94	91	1	1	1	1	1	1	1	1	1	0	1	1	1	3	4	3	3	4	3	3	2	3	3	3	4	3	3	3	4	3	4	2	3	3
30	2	1	3	3	3	2	3	1	0	0	0	64	164	80	80	1	1	1	1	1	0	0	0	0	0	0	0	0	4	4	3	3	4	3	3	2	3	3	4	3	1	4	3	4	4	4	3	4	4
31	2	1	3	2	3	2	3	1	0	0	0	73	170	82	91	1	1	1	1	1	1	1	1	1	0	0	0	1	2	3	3	3	4	3	2	2	3	2	3	2	2	3	3	3	2	2	3	3	2
39	1	2	5	2	1	2	6	1	1	1	0	85	185	90	94	0	0	0	0	0	0	0	0	0	0	0	0	0	2	2	1	2	2	2	1	2	2	2	2	3	3	3	1	3	1	1	1	2	2
24	2	1	3	1	1	2	6	2	1	0	1	50	158	74	77	0	0	0	0	0	0	0	0	0	0	0	0	0	1	4	2	3	1	4	4	3	4	4	4	4	4	4	4	4	4	4	4	4	4
29	2	1	3	2	1	2	6	2	1	0	1	59	171	79	79	1	0	0	0	0	1	1	1	1	1	1	1	0	1	4	2	3	1	4	4	3	4	4	4	4	4	4	3	4	4	4	4	4	4
50	1	1	3	1	2	2	3	1	1	1	1	70	177	97	100	1	0	0	0	0	0	0	0	0	0	0	0	0	3	2	3	4	3	2	3	2	3	3	2	3	2	3	2	3	2	2	3	3	3
45	1	1	1	3	2	2	3	1	1	1	1	93	180	100	97	1	1	1	1	0	0	1	1	1	1	1	1	1	1	2	2	4	3	3	3	3	3	4	3	4	3	4	4	4	4	4	4	4	4
30	2	1	3	2	1	1	3	2	0	0	0	60	170	85	94	0	0	0	0	0	0	0	0	0	0	0	0	0	3	3	3	3	3	3	2	2	2	2	3	3	3	2	2	2	2	2	3	4	4
46	2	1	3	2	2	1	2	1	0	1	0	69	163	90	93	1	0	0	1	1	0	1	0	1	0	1	0	1	1	2	2	3	1	3	3	1	2	3	3	2	1	2	3	3	2	1	2	3	1
43	1	2	4	3	2	2	1	1	0	0	1	78	170	90	94	1	0	1	1	0	1	0	1	0	1	1	0	1	1	3	2	1	2	3	3	1	3	2	2	3	2	1	1	2	3	2	1	2	3
34	2	2	3	1	1	2	6	2	0	0	1	65	170	83	85	0	0	0	0	0	0	0	0	0	0	0	0	0	2	3	2	2	2	2	2	2	1	2	4	1	2	2	2	2	2	4	4	4	4
53	2	1	3	4	2	2	2	1	0	0	0	80	165	102	98	1	0	0	1	1	0	1	0	1	0	1	0	1	1	2	1	2	3	3	2	1	2	2	1	2	3	1	2	3	2	1	3	2	1
23	2	3	4	3	2	1	2	2	0	1	1	57	162	80	84	1	1	0	1	0	1	0	1	0	1	1	1	0	1	2	3	4	3	2	1	2	3	3	2	2	1	3	3	4	4	3	3	2	1
25	1	3	3	2	1	1	2	1	1	1	1	62	159	77	73	1	0	1	0	1	0	1	0	1	1	1	1	1	1	2	2	1	2	1	3	3	2	1	3	2	3	2	3	2	3	2	3	2	3
39	1	4	3	3	1	1	1	2	0	0	0	74	160	87	88	1	0	1	0	1	0	1	0	1	0	1	0	1	1	1	2	2	3	3	3	2	1	1	2	3	4	3	2	1	2	3	2	1	2
20	1	2	5	2	2	2	6	2	0	1	1	69	165	90	92	1	1	0	0	1	0	1	0	1	0	1	0	1	1	2	3	4	3	2	1	4	3	2	1	1	1	2	3	2	3	4	3	4	4
44	2	1	3	1	1	2	2	1	1	1	1	70	160	75	71	0	0	0	0	0	0	0	0	0	0	0	0	0	4	3	4	4	3	1	3	3	3	3	4	3	3	4	3	3	3	4	4	3	3
58	2	1	3	1	1	1	2	1	0	0	1	65	163	95	89	0	0	0	0	0	0	0	0	1	1	0	0	0	4	4	3	3	3	3	3	4	2	2	3	2	2	3	3	3	4	4	3	3	3
60	2	1	3	1	2	1	2	1	1	1	0	72	164	99	95	0	0	0	0	0	0	0	0	0	0	0	0	0	4	4	2	2	3	2	3	3	3	3	3	3	2	4	2	3	4	4	4	3	3
37	2	1	3	4	2	1	3	2	1	0	0	61	167	73	79	0	0	0	0	0	0	0	0	0	0	0	0	0	3	3	3	2	1	1	1	3	3	3	4	2	1	2	3	4	4	3	4	4	3
35	1	2	1	5	2	2	6	2	1	1	0	70	170	85	89	0	0	0	0	0	0	0	0	0	0	0	0	0	2	1	1	1	1	1	2	2	3	3	2	2	3	3	2	2	2	2	3	2	2
35	1	1	1	5	1	2	3	2	1	1	0	77	178	93	101	0	0	0	0	0	0	0	0	0	0	0	0	0	2	2	3	3	3	1	3	2	2	3	2	3	2	2	3	2	2	2	2	3	3
40	1	1	1	4	1	2	2	1	1	1	0	85	162	73	76	0	0	0	0	0	0	0	0	0	0	0	0	0	2	3	2	2	3	1	3	2	2	2	2	3	2	2	3	3	2	2	2	3	2
25	2	2	5	2	1	2	1	1	0	0	0	85	160	95	98	0	0	0	0	0	0	0	0	0	0	0	0	0	3	3	3	3	3	3	2	2	3	3	3	3	3	3	3	3	3	2	2	2	2
40	2	2	3	2	2	2	6	2	0	0	0	55	160	48	75	1	1	1	1	0	0	0	1	1	0	1	0	0	2	4	2	3	3	1	3	2	2	3	3	2	1	1	3	3	4	4	3	2	4
36	1	1	1	4	2	2	3	1	0	1	0	82	183	95	102	0	0	0	0	0	0	0	0	0	0	0	0	0	2	2	2	2	2	2	2	2	2	2	2	2	3	1	1	1	1	1	1	1	1
30	2	1	3	5	2	2	2	1	0	0	0	52	165	70	76	0	0	0	0	0	0	0	0	0	0	0	0	0	4	4	4	4	4	4	4	3	4	4	4	4	4	4	4	4	4	4	4	4	4
42	1	1	1	4	1	2	3	2	0	0	0	84	163	79	85	0	0	0	0	0	0	0	1	0	0	0	0	0	2	2	2	1	1	1	2	2	2	3	3	3	2	2	3	2	3	2	2	3	3
38	1	1	1	5	2	2	3	1	1	1	1	75	184	96	99	0	1	1	1	0	0	0	0	0	0	1	0	0	1	1	1	1	1	1	2	2	2	3	2	2	3	3	2	2	1	1	2	2	3
39	1	3	4	2	1	1	1	1	1	1	1	67	158	92	95	0	0	0	0	0	0	0	0	0	0	0	0	0	1	2	2	2	2	1	2	3	2	2	2	3	3	2	2	2	2	3	2	3	2
32	1	1	1	4	2	2	2	1	1	1	0	80	167	76	78	0	0	0	0	0	0	0	0	0	0	0	0	0	2	1	3	1	2	1	2	2	2	2	3	3	3	2	2	2	3	3	2	2	3
37	1	2	5	2	2	1	6	2	0	0	0	74	180	90	96	0	0	0	0	0	0	0	0	0	0	0	0	0	2	3	4	1	3	1	2	2	2	4	2	3	4	1	2	4	2	3	2	4	2
43	2	1	2	2	1	1	3	1	1	1	0	69	172	91	96	0	0	0	0	0	0	0	0	0	0	0	0	0	4	4	4	3	4	1	3	3	3	4	3	3	4	4	3	3	4	4	4	3	3
38	2	1	1	4	2	2	2	1	1	1	1	62	162	82	87	0	0	0	0	0	0	0	1	0	0	0	0	0	3	3	3	3	3	2	3	3	3	3	3	3	2	3	3	3	3	3	3	3	3
43	1	3	2	3	2	1	1	1	1	1	0	85	168	95	92	0	0	1	1	0	0	0	0	0	0	0	0	0	2	2	2	3	3	1	3	3	2	2	3	2	2	2	3	3	3	2	2	2	3
47	1	4	5	1	1	1	1	1	1	1	1	92	173	97	91	1	1	1	1	0	0	0	0	0	0	0	0	0	1	1	1	1	1	1	1	1	1	1	1	1	1	1	3	3	3	3	3	3	2
27	2	1	3	4	2	2	2	1	0	0	0	64	160	75	81	1	1	1	0	0	0	0	0	0	0	1	1	0	2	2	2	2	2	2	2	2	2	2	2	2	2	2	4	4	1	1	1	4	2
54	2	1	3	2	3	2	3	2	0	0	0	67	155	104	117	1	0	1	0	0	0	0	0	0	0	0	0	0	4	4	4	4	4	4	4	4	4	4	4	4	4	4	4	4	4	4	4	4	4
22	2	2	4	2	2	2	6	2	0	0	1	56	163	77	75	0	0	0	0	0	0	0	1	1	1	1	0	0	3	3	2	3	3	2	2	2	2	2	3	3	3	3	3	2	2	3	1	3	3
30	1	1	3	4	2	2	2	1	0	0	0	73	160	82	80	0	0	1	0	0	0	0	0	0	0	0	0	0	2	4	3	3	3	1	4	2	3	3	3	3	3	3	2	3	4	4	4	4	4
40	1	2	4	2	2	2	6	2	0	0	1	75	180	92	90	1	1	1	1	1	0	0	1	1	0	1	1	0	1	1	1	2	2	1	1	1	1	1	1	1	1	1	1	1	1	1	1	1	1
27	2	2	4	3	2	2	1	2	0	0	0	45	143	68	65	1	1	0	1	1	1	1	1	0	1	1	0	1	1	4	1	2	4	1	3	3	2	4	3	2	3	1	2	1	3	2	2	1	4
35	2	2	5	2	2	2	6	2	0	0	1	82	180	90	89	0	1	1	0	1	0	0	0	0	0	0	0	0	2	2	2	2	3	2	1	2	3	2	2	2	2	2	2	2	2	2	2	2	2
37	1	4	5	3	1	1	1	1	0	1	0	74	180	90	87	1	0	1	0	1	1	1	0	1	1	0	1	0	1	2	2	3	3	3	3	2	2	3	3	4	3	2	1	2	3	4	3	2	1
32	2	1	2	1	1	1	1	1	1	1	1	70	179	88	91	1	1	1	1	0	0	0	0	1	1	1	1	0	1	1	2	2	3	3	4	4	3	3	2	2	1	1	2	2	3	3	4	4	3
20	1	2	4	4	2	2	6	2	1	1	0	59	165	75	79	0	0	0	0	0	0	0	0	0	0	0	0	0	1	1	1	1	1	1	1	1	1	1	1	1	1	1	1	1	1	1	1	1	1
34	2	2	3	1	1	2	1	1	1	1	1	95	156	100	121	0	0	0	0	0	0	0	0	0	0	0	0	0	1	2	2	2	2	2	2	2	2	2	2	2	2	2	2	2	2	2	2	2	2
49	2	2	3	2	2	2	4	1	1	1	1	85	162	107	121	1	1	1	1	1	1	1	1	1	1	1	1	1	2	2	2	2	2	2	2	2	2	2	2	2	2	2	2	2	2	2	2	2	2
25	2	2	5	4	2	1	6	2	0	0	1	52	160	75	79	0	0	0	0	0	0	0	0	0	0	0	0	0	3	4	3	4	3	4	3	4	3	3	3	4	4	3	3	3	3	4	4	3	3
40	1	1	4	2	2	1	6	2	1	0	1	75	170	90	96	0	0	0	0	0	0	0	0	0	0	0	0	0	2	1	2	1	2	3	1	2	1	3	2	3	2	2	2	2	2	2	2	2	2
45	2	1	3	1	1	1	6	2	0	0	0	63	160	80	85	1	0	0	0	0	0	0	0	0	0	0	0	0	2	2	2	4	4	2	1	2	2	2	3	3	2	2	2	2	2	2	3	3	2
21	2	2	6	4	2	2	6	1	0	0	0	75	162	86	95	1	0	0	0	0	0	0	0	0	0	0	0	0	2	3	2	3	2	4	3	2	3	3	3	2	4	4	4	3	4	3	4	3	3
29	2	2	3	2	2	2	1	1	0	0	0	84	158	90	111	1	1	1	0	0	1	0	0	0	0	0	0	0	1	4	1	1	4	1	4	1	1	1	1	1	1	1	1	1	1	1	1	1	1
25	2	1	3	3	2	1	2	1	0	0	0	55	168	83	90	0	1	0	0	0	0	0	0	0	0	0	0	0	2	4	1	4	4	2	4	1	4	4	4	4	3	4	4	4	4	4	4	4	4
32	2	2	1	5	2	2	1	1	1	0	0	60	165	88	87	0	0	0	0	0	0	0	0	0	0	0	0	0	3	4	3	4	3	4	3	4	3	3	3	3	4	3	3	4	3	3	3	3	3
25	1	2	5	4	1	1	6	2	0	0	0	68	168	90	94	0	0	1	1	0	0	0	0	0	0	0	0	0	4	4	4	4	4	4	4	4	4	4	4	4	4	4	4	4	4	4	4	4	4
20	2	2	5	1	1	1	6	2	0	0	1	55	160	74	78	0	0	0	0	0	0	0	0	0	0	0	0	0	3	3	3	3	3	3	3	2	3	3	3	3	3	3	3	3	3	3	3	3	3
35	1	2	4	1	1	2	1	2	0	1	1	85	167	112	93	1	0	0	1	0	0	1	0	0	0	0	0	1	2	3	2	1	2	2	1	3	2	1	1	2	2	3	1	2	2	2	1	2	1
35	1	2	5	1	1	2	6	2	0	1	0	80	167	85	90	0	0	0	0	0	0	0	0	0	0	0	0	0	3	2	1	1	1	2	4	2	3	4	3	2	1	2	3	4	3	2	1	2	3
26	2	2	4	2	2	2	6	2	0	0	0	80	155	110	126	0	0	1	0	0	0	0	0	0	0	0	0	0	2	3	3	2	4	4	4	3	4	3	4	3	1	1	4	1	4	4	2	3	2
34	1	3	4	1	1	1	1	1	0	0	0	83	192	95	105	0	0	0	0	0	0	0	0	0	0	0	0	0	1	2	4	4	2	1	3	3	3	3	3	2	2	2	3	3	3	2	2	2	3
49	2	1	3	5	2	2	3	1	1	1	0	85	165	89	98	1	1	1	0	0	0	0	0	0	0	0	0	0	4	3	3	3	3	1	1	1	2	3	3	2	2	4	3	3	3	3	3	3	3
55	1	3	2	2	2	1	4	1	0	0	0	93	170	150	160	0	0	0	0	0	0	0	0	0	0	0	0	0	4	4	4	4	4	4	4	4	4	4	4	4	4	4	4	4	4	4	4	4	4
38	1	2	3	1	2	2	3	1	0	0	0	84	150	100	98	1	1	1	1	1	1	1	1	1	1	1	1	1	3	4	4	4	4	4	4	4	4	4	4	4	4	4	4	4	4	4	4	4	4
49	1	4	1	4	3	1	1	1	1	1	1	58	150	78	74	1	1	1	1	1	1	1	1	1	1	1	1	1	4	3	2	3	2	2	3	2	3	3	2	1	2	3	4	4	3	4	3	4	4
48	2	2	1	2	3	2	1	1	0	0	0	80	166	140	126	1	1	1	1	1	1	0	0	0	0	0	0	0	3	3	3	4	4	3	3	3	3	3	3	3	4	3	4	4	4	4	4	4	4
36	2	1	3	5	1	2	3	1	1	1	1	61	154	80	79	0	0	0	0	0	0	0	0	0	0	0	0	0	3	4	3	3	3	2	4	3	3	3	2	3	3	2	3	3	4	4	3	3	3
40	2	1	3	2	1	1	3	2	0	0	0	65	165	86	84	0	0	0	0	0	0	0	0	0	0	0	0	0	3	3	3	3	3	3	3	3	3	3	3	3	3	3	3	3	3	3	3	3	3
30	1	1	6	4	2	2	2	1	0	0	1	79	180	68	65	1	0	1	1	0	0	0	0	0	0	0	0	0	2	1	1	2	3	3	1	1	1	1	1	1	1	2	1	1	2	1	1	1	1
37	2	4	6	3	2	2	2	2	1	1	1	62	158	95	92	1	0	1	0	1	0	1	0	1	0	1	0	1	1	1	2	2	3	3	4	4	3	3	2	1	2	2	3	2	2	3	3	3	3
29	2	1	3	1	1	1	2	1	0	0	0	48	148	65	69	1	1	1	1	1	1	1	1	0	0	0	1	1	1	2	1	2	1	1	2	2	2	1	1	2	3	2	2	1	1	3	1	2	3
52	2	1	3	1	2	2	4	2	1	1	0	68	168	80	89	0	0	0	0	0	0	0	0	0	0	0	0	0	3	4	2	3	4	4	4	3	3	2	2	2	1	2	2	1	2	2	2	1	2
51	1	3	2	1	1	1	1	1	1	1	1	67	160	91	97	0	1	0	1	0	1	0	1	0	1	0	1	0	1	1	2	1	1	2	1	3	3	4	4	3	2	1	2	3	4	3	2	1	2
35	1	1	4	4	2	1	2	2	0	0	1	75	178	90	99	1	1	1	1	1	1	1	1	1	1	1	1	1	2	2	2	2	2	2	2	2	2	2	2	2	2	2	2	2	2	2	2	2	2
25	1	2	4	3	2	1	6	2	0	0	1	79	172	101	93	1	1	0	0	0	0	0	0	0	0	0	0	0	4	3	4	3	4	3	2	4	3	3	2	4	4	3	3	3	3	3	4	3	3
38	1	1	2	5	3	2	3	1	0	0	0	95	180	78	82	1	1	1	1	1	1	1	1	0	1	1	0	1	3	4	1	3	3	4	3	3	2	3	4	4	3	2	3	3	3	3	1	3	4
50	2	1	3	4	2	2	3	2	0	0	0	80	184	95	101	1	1	1	1	0	0	0	0	0	0	0	0	0	3	3	3	2	2	1	3	3	3	3	3	3	3	2	2	2	2	3	3	3	2
54	2	4	6	4	2	2	1	2	0	0	1	79	168	93	92	1	0	1	0	1	0	1	0	1	0	1	0	1	1	2	3	4	2	1	2	3	4	3	2	1	2	3	4	2	1	1	2	3	4
47	1	2	1	4	3	2	1	1	1	1	0	82	194	100	112	1	1	1	0	0	0	0	0	0	0	0	0	0	4	4	4	4	4	4	4	3	4	4	4	4	4	4	4	4	4	4	4	4	4
38	2	1	3	2	2	2	6	2	0	0	0	60	160	85	91	0	0	0	0	0	0	0	0	0	0	0	0	0	2	2	2	2	2	2	2	4	4	4	4	2	2	2	2	2	2	4	4	4	2
38	1	4	4	2	2	2	4	1	0	1	1	70	180	80	95	1	0	1	1	0	1	0	1	0	1	1	1	1	1	1	2	2	3	3	4	4	3	2	1	3	3	3	4	3	2	3	4	1	3
32	1	2	4	3	2	2	1	2	0	0	0	73	175	85	88	1	1	1	1	1	1	1	0	1	0	0	0	1	3	4	1	3	3	4	3	2	3	4	3	2	4	3	3	1	3	3	3	2	4
30	2	2	3	2	1	1	1	2	1	1	1	90	190	90	101	1	1	1	1	0	0	1	0	1	0	1	0	0	1	2	3	4	3	2	1	4	3	2	1	3	2	1	2	3	4	3	2	3	4
22	2	2	4	1	2	2	6	2	0	0	0	53	153	65	64	1	1	1	1	1	1	1	0	1	1	1	1	1	3	4	2	3	3	2	2	3	3	4	2	3	3	4	4	3	1	2	3	3	4
40	1	1	4	4	2	2	2	1	1	1	0	85	180	80	90	1	1	0	0	1	1	1	0	0	1	0	1	0	1	2	3	2	1	1	2	3	4	4	4	3	3	2	2	1	2	2	3	4	3
31	1	3	1	3	2	2	1	1	1	1	1	75	175	73	78	1	1	1	1	1	0	0	0	1	1	1	1	1	2	3	4	3	3	4	4	4	4	3	3	4	4	2	4	2	4	2	2	3	4
37	1	2	4	3	2	2	1	1	0	0	0	90	168	95	97	1	1	1	1	1	1	1	0	0	0	0	0	0	3	3	1	1	3	2	1	1	1	1	2	2	3	2	3	2	3	2	3	4	2
26	1	2	6	4	1	1	6	2	0	0	0	58	165	77	84	0	0	0	0	0	0	0	0	0	0	0	0	0	1	1	1	1	1	1	1	1	1	1	1	1	1	1	1	1	1	1	1	1	1
43	2	1	3	1	2	1	3	2	0	0	0	72	164	85	84	0	0	0	0	0	0	0	0	0	0	0	0	0	2	3	1	2	3	3	4	1	2	2	3	1	2	1	3	1	2	3	4	4	2
41	1	2	4	1	1	1	6	2	1	0	0	80	164	90	95	0	0	0	0	0	0	0	0	1	1	1	1	0	3	1	3	2	2	1	2	3	3	3	2	2	2	2	2	2	2	2	2	2	1
28	1	3	4	3	1	1	1	1	1	1	0	95	190	90	102	1	0	1	0	1	0	1	0	1	0	1	0	1	1	2	2	3	4	3	2	1	2	3	4	3	2	1	2	3	3	4	3	2	1
40	1	2	4	4	1	2	2	3	0	1	1	85	170	99	103	1	0	1	0	1	0	1	0	1	0	1	0	1	1	2	3	4	3	2	1	2	3	4	3	2	1	2	3	4	3	2	1	2	3
22	1	2	2	1	1	1	1	1	1	1	1	75	175	73	78	1	0	1	0	1	0	1	0	1	0	1	0	1	1	2	1	2	4	3	4	3	1	2	1	2	1	4	3	4	3	4	1	2	1
30	1	1	2	2	1	1	1	1	1	1	1	70	170	86	90	1	0	1	0	1	0	1	0	1	0	1	0	1	1	2	3	4	3	2	1	2	3	4	3	2	1	2	3	4	3	2	1	2	3
60	2	4	5	1	1	1	6	2	0	0	0	82	168	86	90	1	1	1	1	1	1	1	1	1	1	1	1	1	2	4	4	4	3	2	3	4	4	4	3	1	4	3	1	1	3	1	3	4	4
23	1	2	5	3	1	1	6	2	1	1	1	60	168	73	76	0	0	0	0	0	0	0	0	0	0	0	0	0	2	2	2	3	3	1	2	3	3	2	2	2	3	3	3	2	2	2	3	3	3
38	2	1	3	1	3	2	2	1	1	1	0	72	165	96	87	1	1	1	1	1	1	1	1	1	1	1	1	1	4	3	2	3	2	2	1	2	1	2	2	3	3	3	3	1	1	2	3	2	1
22	2	2	5	3	1	2	6	2	0	0	0	50	155	88	79	1	1	1	1	0	0	0	0	0	0	0	0	0	4	4	4	4	4	4	4	4	4	4	4	4	4	4	4	4	4	4	4	4	4
27	1	2	5	3	2	1	6	2	0	0	0	62	168	85	87	0	0	0	0	0	0	0	0	0	0	0	0	0	2	2	2	2	2	2	2	2	2	2	2	2	2	2	2	2	2	2	2	2	2
43	1	3	4	3	1	1	2	1	0	1	1	90	180	105	95	1	0	1	0	1	0	1	0	1	0	1	0	1	1	2	3	4	2	1	2	3	4	3	2	1	3	2	3	1	4	1	2	3	2
51	1	2	4	3	1	1	2	1	0	1	1	70	165	73	80	1	1	0	0	1	1	0	0	1	1	1	0	0	1	1	2	2	3	3	4	4	3	3	2	2	1	1	2	2	3	3	4	4	3
40	1	4	6	4	2	2	2	3	0	0	1	85	163	90	95	1	1	0	0	1	0	1	0	1	0	1	0	1	1	1	2	3	3	4	4	3	2	1	2	3	4	3	2	1	1	2	3	4	4
49	1	3	1	1	1	1	2	1	1	1	1	85	190	83	90	1	0	1	0	1	0	1	0	1	0	1	0	1	1	2	2	3	3	2	2	2	3	2	3	2	3	2	3	2	3	2	1	4	4
56	1	2	6	2	1	2	1	2	0	0	0	83	179	98	94	0	0	0	0	0	0	0	0	0	0	0	0	0	1	2	1	3	1	3	1	3	1	3	1	2	1	3	1	2	3	1	2	3	1
31	1	1	1	4	2	1	2	1	1	0	0	63	161	71	75	0	0	0	0	0	0	0	0	0	0	0	0	0	3	3	3	3	2	2	1	2	3	3	3	2	2	2	3	3	3	2	2	2	3
28	2	2	1	5	3	2	1	1	0	0	0	55	165	73	78	0	0	0	0	0	0	0	0	0	0	0	0	0	2	3	3	2	2	2	2	2	2	2	2	2	2	2	2	2	2	2	2	2	2
36	2	1	3	3	2	1	3	1	0	0	0	70	170	86	90	0	0	0	0	0	0	0	0	0	0	0	0	0	4	4	3	3	3	3	3	3	3	4	3	3	3	3	3	4	4	3	3	3	3
40	1	1	1	4	2	2	2	1	0	0	0	90	190	90	110	0	0	0	0	0	0	0	0	0	0	0	0	0	2	2	2	2	2	2	2	2	2	2	2	2	4	3	3	2	2	2	2	2	2
44	1	1	4	2	1	2	3	1	1	1	1	108	180	111	102	0	0	1	1	0	0	0	0	0	0	0	0	0	3	2	2	2	3	1	3	1	2	2	3	2	3	3	2	3	2	2	4	3	4
30	2	1	3	2	2	2	6	1	0	0	0	80	169	85	94	0	0	0	0	0	0	0	0	0	0	0	0	0	2	2	2	2	2	2	2	1	3	3	3	3	3	3	2	2	2	2	2	2	3
33	1	3	2	3	2	2	1	2	1	1	0	72	180	90	91	1	1	0	0	1	1	0	0	1	1	0	0	1	1	2	3	4	3	2	1	2	3	4	3	2	1	2	3	4	3	2	1	2	3
27	2	4	3	2	2	1	2	2	0	1	1	68	170	80	79	1	0	1	0	1	0	1	0	1	0	1	0	1	1	1	2	3	3	2	1	1	2	1	2	3	1	2	3	2	1	2	3	2	1
26	2	4	4	2	1	1	2	3	0	1	1	65	168	70	75	1	1	0	1	0	1	0	1	0	1	0	1	0	1	1	2	3	3	2	2	3	2	3	3	3	3	2	1	1	2	3	3	2	3
28	2	3	4	3	2	2	2	2	0	1	1	74	174	73	78	1	1	0	1	0	1	0	1	0	1	0	1	0	1	1	2	2	3	3	4	3	2	1	2	3	4	3	2	1	2	3	2	1	2
32	1	3	4	3	2	1	2	2	0	1	1	80	181	90	92	1	1	0	1	0	1	0	1	0	1	0	1	0	1	1	2	2	3	3	4	4	3	2	1	2	3	3	2	1	2	3	3	2	1
33	2	1	3	2	2	1	2	1	1	1	0	52	152	65	70	1	1	1	1	1	1	0	0	0	0	0	1	1	4	4	3	3	1	3	3	4	3	4	1	4	4	3	2	4	3	4	2	2	4
43	1	1	1	5	2	2	3	2	1	0	0	90	170	89	87	1	0	0	0	0	0	0	0	0	0	0	0	0	2	2	2	2	2	2	2	2	2	2	2	2	2	2	2	2	2	2	3	3	3
50	1	4	4	3	2	2	2	2	0	1	1	70	176	85	88	1	0	1	0	1	0	1	0	1	0	1	0	1	1	2	3	3	2	3	3	2	2	3	2	3	2	3	2	3	2	3	2	2	3
46	1	4	4	3	2	1	2	2	0	1	1	67	170	78	76	1	0	1	0	1	0	1	0	1	0	1	0	1	1	2	3	3	2	1	2	3	4	2	1	2	3	4	2	1	2	3	1	2	3
40	1	3	4	3	1	1	2	1	1	1	1	82	186	90	94	1	0	1	0	1	0	1	0	1	0	1	0	1	1	2	1	3	3	2	1	2	3	3	2	1	2	3	2	3	4	3	2	1	2
49	1	4	6	4	2	2	4	2	0	0	1	75	174	84	88	1	0	1	0	1	0	1	0	1	0	1	0	1	1	2	3	2	3	2	3	2	2	3	1	4	4	4	3	3	3	2	2	2	1
61	2	1	3	1	2	2	3	2	0	0	0	65	172	75	78	0	1	1	1	1	1	1	1	1	1	1	1	1	4	4	3	2	3	2	3	2	3	2	1	2	3	4	1	2	3	3	2	3	4
58	1	3	4	3	1	1	4	2	0	1	1	88	184	100	102	1	0	1	0	1	0	1	0	1	0	1	0	1	1	2	3	3	4	4	3	2	1	2	1	3	1	3	3	2	2	2	3	3	4
40	1	1	1	4	1	1	2	1	0	0	0	85	170	100	110	1	1	1	1	1	0	0	0	0	0	1	0	0	1	2	1	1	1	1	1	2	1	1	1	2	2	1	1	1	2	2	1	2	1
54	1	3	4	3	1	1	4	1	0	1	1	83	182	99	97	1	0	1	0	1	0	1	0	1	0	1	0	1	1	2	3	2	2	3	3	2	3	2	3	2	3	2	3	2	3	2	3	2	2
51	1	2	4	3	2	1	6	2	0	1	1	82	179	100	95	1	1	0	1	0	1	0	1	0	1	0	1	0	1	2	3	2	1	2	3	4	2	1	2	3	4	3	2	1	2	3	4	3	2
56	1	1	2	1	3	2	3	2	0	0	0	65	179	105	110	0	0	0	0	0	0	0	0	0	0	0	0	0	2	2	4	4	4	2	4	1	4	4	2	3	4	2	2	2	4	4	2	4	4
57	2	1	3	1	1	2	3	2	0	1	1	65	165	100	96	0	1	0	0	0	0	0	0	0	0	0	0	0	2	2	2	2	2	2	2	2	2	2	2	2	2	2	2	2	2	2	3	3	3
18	1	2	4	2	1	1	6	2	0	0	1	55	165	80	84	0	0	0	0	0	0	0	0	0	0	0	0	0	2	2	2	2	2	2	2	2	2	2	2	2	2	2	2	2	2	2	2	2	2
50	1	3	5	1	1	1	1	1	1	1	1	90	180	90	110	1	1	1	1	1	0	0	0	0	0	0	0	0	2	2	3	3	2	1	2	3	2	3	2	2	3	3	3	2	2	2	3	3	3
20	2	2	5	3	2	1	6	2	0	0	1	48	155	69	74	0	0	0	0	0	0	0	0	0	0	0	0	1	4	4	4	4	3	3	4	3	3	4	3	4	3	3	3	4	4	4	3	3	3
33	2	1	3	4	2	1	2	2	1	0	0	57	162	70	78	0	0	0	0	0	0	0	1	0	0	0	0	0	3	3	3	3	3	3	3	3	3	3	3	3	3	3	3	3	3	3	3	3	3
35	2	4	5	1	1	1	4	1	0	0	1	73	159	93	98	0	0	0	0	0	0	0	0	0	0	0	0	0	2	2	1	1	2	1	2	2	3	3	3	2	2	2	2	2	2	2	2	3	3
50	1	1	1	4	2	2	3	2	0	0	1	78	170	90	96	0	0	0	0	0	0	0	0	0	0	0	0	0	2	2	3	2	2	2	2	2	2	2	2	2	3	2	2	2	2	2	2	3	3
48	2	2	3	3	2	2	6	2	1	1	0	62	158	64	66	1	1	1	1	1	0	0	0	0	0	1	1	1	4	4	3	3	1	3	3	4	3	4	2	2	1	4	4	4	3	3	4	4	3
22	2	3	3	2	1	2	3	2	1	0	0	69	168	84	85	0	0	0	0	0	0	0	0	0	0	0	0	0	4	4	2	3	3	1	2	1	3	3	3	3	2	3	3	3	4	4	3	3	3
65	1	1	4	1	2	2	3	2	0	0	0	90	180	104	102	0	0	0	0	0	0	0	0	0	0	0	0	1	2	2	3	2	2	1	3	2	2	2	3	2	2	2	2	2	2	2	2	3	2
26	1	2	5	1	1	2	6	1	0	0	0	61	170	81	92	0	0	0	0	0	0	0	0	0	0	0	0	0	4	2	2	2	2	2	2	3	3	3	3	2	2	4	4	3	4	4	4	3	3
63	1	1	5	1	1	1	3	2	0	0	0	64	178	85	87	0	1	1	1	0	1	0	0	0	0	0	0	0	3	3	2	1	2	2	2	2	2	3	2	2	3	2	3	3	2	2	3	4	3
43	1	1	1	4	2	2	3	2	1	0	0	76	189	84	86	0	1	1	1	0	0	0	0	0	0	0	0	0	3	2	3	4	3	2	3	4	4	3	3	3	4	3	2	4	4	3	3	2	3
34	2	1	3	1	2	2	3	1	0	0	0	70	165	80	84	0	0	0	0	0	0	0	0	0	0	0	0	0	4	4	4	4	3	3	3	3	3	3	3	3	4	4	4	4	3	3	3	4	4
39	2	2	5	4	1	1	6	2	0	0	0	55	160	78	75	0	0	0	0	0	0	0	0	0	0	0	0	0	4	4	4	4	4	4	4	4	4	4	4	4	4	4	4	4	4	4	4	4	4
37	2	1	4	3	2	2	3	1	0	1	0	104	177	97	102	0	0	0	0	0	0	0	0	0	0	0	0	1	2	2	1	1	2	1	2	1	2	2	2	2	2	2	2	2	2	2	2	2	3
24	1	2	5	2	1	1	6	2	0	0	0	70	193	88	90	0	0	0	0	0	0	0	0	0	0	0	0	0	2	2	3	3	4	1	4	3	4	4	4	3	2	2	2	2	3	2	3	4	4
56	2	3	3	1	1	1	4	1	1	1	0	103	180	104	101	0	0	0	0	0	0	0	0	0	0	0	0	0	3	3	4	4	4	3	4	4	4	3	4	3	4	3	4	3	4	3	4	4	4
21	1	2	1	4	2	1	6	2	0	0	1	95	183	92	94	0	0	0	0	0	0	0	0	0	1	0	0	1	3	2	1	3	2	1	2	2	1	2	3	2	2	3	3	2	2	2	4	3	3
29	1	2	1	4	1	2	6	2	0	1	0	83	190	91	98	0	0	0	0	0	0	0	0	0	0	0	0	0	1	2	3	3	2	1	2	2	2	2	2	2	3	3	2	2	2	3	3	2	2
30	2	2	5	4	1	1	6	2	0	0	0	56	163	78	77	0	0	0	0	0	0	0	0	0	0	0	0	0	4	4	4	3	4	2	4	3	4	4	4	3	3	2	4	3	4	4	4	4	4
29	1	2	5	4	1	1	6	1	1	1	0	107	180	102	108	0	0	0	0	0	0	0	0	0	0	0	0	0	2	2	3	3	4	2	4	3	4	4	4	3	2	2	2	2	3	2	3	4	4
35	1	2	4	1	1	1	6	2	0	0	0	70	178	90	99	0	0	0	0	0	0	0	0	0	0	0	0	0	4	4	4	4	4	2	4	4	4	4	4	3	3	4	4	4	4	4	4	4	4
29	2	2	6	3	2	2	6	2	0	0	0	80	198	97	106	0	0	0	0	0	0	0	0	0	0	0	0	0	2	3	2	3	3	2	4	3	3	4	4	4	1	3	2	3	3	2	3	4	4
31	1	1	4	4	2	2	3	1	0	0	0	90	188	90	98	0	0	0	0	0	0	0	0	0	0	0	0	0	4	4	3	3	4	1	4	4	3	3	4	4	4	4	4	3	4	4	3	3	4
28	2	1	1	4	2	2	1	2	1	1	0	68	160	158	84	0	0	0	0	0	0	0	0	0	0	0	0	0	4	3	4	3	3	3	4	4	3	3	3	3	3	3	3	4	4	3	3	4	4
37	1	1	1	3	2	2	3	1	0	0	0	80	198	90	96	0	0	0	0	0	0	0	0	0	0	0	0	0	2	3	4	2	3	2	3	4	2	3	3	4	4	4	4	3	3	4	3	3	2
28	2	2	5	4	2	2	6	2	0	0	0	70	156	99	87	0	0	0	0	0	0	0	0	0	0	0	0	0	4	4	4	4	4	3	4	4	4	4	4	4	4	4	4	4	4	4	4	4	4
28	2	1	5	4	2	1	2	1	1	1	0	67	171	84	82	0	0	0	0	0	0	0	0	0	0	0	0	0	4	4	4	4	4	2	3	3	3	3	3	3	3	4	4	4	4	4	4	4	3
32	2	1	3	1	2	2	3	1	1	1	0	60	158	97	95	0	0	0	0	0	0	0	0	0	0	0	0	0	4	4	4	3	3	4	3	4	3	4	4	3	3	3	4	4	4	3	3	3	4
37	2	1	3	2	2	2	3	1	1	0	1	60	163	91	100	0	0	1	1	0	0	0	0	0	0	0	1	0	2	3	4	4	4	3	2	4	4	4	3	2	2	3	3	4	4	4	3	2	2
38	2	1	6	5	1	2	6	2	1	1	1	58	156	80	86	0	0	0	0	0	0	0	0	0	0	0	0	0	4	3	4	4	4	3	4	4	4	4	4	3	3	4	4	4	3	4	4	4	3
51	1	1	2	3	2	2	3	2	1	1	0	75	180	94	88	0	1	1	1	0	1	0	0	0	0	0	0	1	4	3	4	3	2	1	4	4	4	4	3	3	2	2	2	2	3	3	3	3	3
43	2	1	3	2	2	2	3	2	1	1	1	78	160	97	91	0	1	1	1	0	0	0	0	0	0	0	0	0	3	3	2	2	3	1	3	2	3	3	3	3	3	3	3	3	3	4	3	3	4
58	2	1	3	1	1	1	3	2	0	0	0	65	158	94	89	0	1	1	1	0	0	0	0	0	0	0	0	0	4	4	4	4	4	2	4	4	3	2	2	2	2	3	3	3	2	2	3	4	4
62	1	1	5	1	1	1	3	2	0	0	0	90	190	98	97	0	0	0	0	0	0	0	0	0	0	0	0	0	3	2	3	4	3	3	4	4	4	3	2	3	4	4	2	3	3	3	2	4	2
58	1	1	4	2	2	2	3	2	0	0	1	78	190	90	94	0	1	1	1	0	0	0	0	0	0	0	0	0	4	4	4	4	3	2	2	3	4	3	3	3	3	3	4	4	4	4	4	4	4
40	1	1	4	3	2	2	3	1	0	0	0	100	190	108	100	0	0	0	0	0	0	0	0	0	0	0	0	0	3	2	3	2	3	3	3	2	4	4	4	4	4	3	2	2	3	4	4	4	4
20	1	2	5	2	1	1	6	1	0	0	0	107	180	100	107	0	0	0	0	0	0	0	0	0	0	0	0	0	2	3	2	3	2	4	2	2	3	4	3	2	2	3	4	4	4	3	3	2	3
35	1	1	4	3	2	2	3	1	0	1	1	65	178	85	94	1	0	1	1	0	0	0	0	0	0	0	1	0	4	4	4	3	3	4	4	3	3	4	4	3	3	4	4	3	3	4	4	3	3
32	2	1	3	5	1	2	3	1	0	0	0	60	158	90	93	0	0	0	0	0	0	0	0	0	0	0	0	0	4	4	4	4	4	1	4	4	4	4	4	4	4	4	3	3	3	3	4	4	3
47	1	4	1	5	2	2	6	2	0	0	0	70	187	90	98	0	0	0	0	0	0	0	0	0	0	0	0	0	3	3	3	3	2	1	4	3	2	3	3	4	4	3	3	4	3	3	4	4	3
28	1	2	5	4	1	1	6	1	0	0	0	60	175	86	96	0	0	0	0	0	0	0	0	0	0	0	0	0	3	3	3	4	4	3	3	4	4	4	3	3	2	4	2	3	3	3	3	4	4
53	1	1	5	1	2	1	3	2	0	0	1	75	172	86	90	1	1	1	0	0	0	0	1	1	1	1	1	1	3	2	1	3	2	1	2	2	1	2	3	2	2	2	2	2	2	2	3	3	3
35	2	2	3	4	2	1	6	2	0	0	0	82	167	90	88	0	0	0	0	0	0	0	0	0	0	0	0	0	3	4	2	2	2	2	2	3	1	2	2	2	3	1	2	3	2	3	3	3	3
37	2	1	1	4	2	1	3	1	0	0	0	81	170	92	97	0	1	1	1	0	0	1	0	0	0	0	0	0	1	4	3	3	3	1	3	2	2	4	3	4	2	3	3	4	4	4	3	3	4
30	1	4	6	3	1	1	6	1	0	0	1	73	169	83	81	0	0	1	1	0	0	0	0	0	0	0	0	0	2	2	1	1	1	2	2	1	2	1	2	1	1	1	1	2	1	2	1	2	2
32	1	2	1	4	2	1	6	2	0	0	0	90	173	97	90	0	0	0	0	0	0	0	0	0	0	0	0	0	2	4	3	4	4	2	3	3	3	4	4	3	4	4	3	3	4	4	3	4	4
26	1	2	5	4	1	1	6	2	0	0	0	70	175	91	90	0	0	0	0	0	0	1	0	0	0	0	0	0	2	1	2	2	3	1	4	2	2	2	2	3	2	4	1	2	1	1	3	4	3
38	1	2	1	6	2	2	6	2	1	0	0	75	187	88	84	0	0	0	0	0	0	0	0	0	0	0	0	0	4	4	4	4	2	1	3	3	2	4	4	3	3	4	3	3	3	3	4	4	3
18	2	2	5	1	1	2	6	2	0	0	0	52	156	77	70	0	0	0	0	0	0	0	0	0	0	0	0	0	3	4	3	2	3	1	3	2	3	2	4	2	2	3	2	2	3	3	2	3	2
35	2	1	1	5	2	2	2	1	0	0	0	65	168	80	83	0	0	0	0	0	0	0	0	0	0	0	0	0	4	4	4	3	3	2	4	3	4	4	3	3	2	4	4	4	4	4	3	3	3
26	2	2	5	4	1	1	6	2	0	0	0	57	164	80	79	0	0	0	0	0	0	0	0	0	0	0	0	0	3	4	3	2	4	1	3	2	3	3	2	2	2	2	3	3	4	4	2	3	2
28	1	2	1	4	1	2	6	2	0	1	1	62	170	95	91	0	0	0	0	0	0	0	0	0	0	0	0	0	2	2	2	2	4	1	4	4	4	4	3	3	3	3	4	3	3	3	3	3	3
40	1	1	1	5	2	2	3	1	1	1	1	68	180	90	97	0	0	0	0	0	0	0	0	0	0	0	0	0	1	2	4	2	3	1	3	4	3	4	4	2	3	4	1	1	3	3	3	3	4
21	2	2	6	2	1	1	6	2	1	1	1	63	164	80	91	0	0	0	0	0	0	0	0	0	0	0	0	0	2	3	2	3	2	1	2	3	3	3	3	2	2	2	2	3	3	3	2	2	2
40	1	1	4	3	2	2	2	1	1	1	1	114	182	107	102	1	0	0	0	0	0	0	0	0	0	0	0	1	2	3	2	1	3	2	2	2	2	3	3	3	2	2	2	1	2	3	3	3	3
35	1	1	1	4	1	2	3	1	0	0	1	80	160	85	83	0	0	0	0	0	0	0	0	0	0	0	0	0	2	2	2	3	3	1	2	2	2	2	3	3	3	2	2	2	3	3	3	2	2
50	1	2	1	4	2	2	6	1	0	0	1	75	170	80	85	0	0	0	0	0	0	0	0	0	0	0	0	0	2	2	4	3	1	2	3	3	3	3	3	3	3	3	2	1	1	3	3	3	3
30	1	2	1	3	1	2	6	2	0	1	1	83	157	93	97	0	0	0	0	0	0	0	0	0	0	0	0	0	2	2	2	3	2	1	2	2	2	3	3	3	2	2	2	3	3	3	2	2	3
45	1	1	1	5	2	2	3	2	0	1	0	70	165	85	80	0	0	0	0	0	0	0	0	0	0	0	0	0	1	1	1	1	1	1	1	1	2	2	2	1	1	1	2	2	2	2	1	1	2
52	1	1	1	6	3	2	3	1	0	0	0	80	175	100	90	0	0	0	0	0	0	0	0	0	0	0	0	0	2	2	4	3	1	2	4	1	2	3	1	4	2	1	1	2	2	2	1	4	2
20	2	1	3	2	2	1	6	2	0	0	0	45	162	68	67	0	0	0	0	0	0	1	0	0	0	0	0	0	1	2	1	2	3	2	1	1	1	1	2	2	1	2	1	3	2	2	3	2	3
40	2	4	2	2	1	1	6	1	1	1	0	69	174	72	76	0	0	0	0	0	0	0	0	0	0	0	0	0	3	3	3	2	3	1	4	4	4	3	3	3	3	3	4	4	3	3	3	3	4
59	1	1	4	1	1	1	3	2	0	0	0	78	173	88	92	0	0	0	0	0	0	0	0	0	0	0	0	0	2	2	2	2	3	2	3	3	3	2	3	2	2	1	1	1	2	2	3	3	3
29	1	2	4	1	1	1	6	1	0	0	0	78	179	97	92	0	0	0	0	0	0	0	0	0	0	0	0	0	3	3	3	2	2	2	3	3	3	4	4	4	4	2	2	2	2	3	3	3	3
23	1	2	4	4	2	2	1	2	1	0	0	84	182	97	94	0	0	0	0	0	0	0	0	0	0	0	0	0	1	2	2	1	1	1	2	2	3	1	3	4	1	1	2	1	2	2	2	4	2
44	1	2	1	6	2	2	1	3	0	0	0	73	178	89	90	0	1	1	0	0	0	0	0	0	0	0	0	0	2	2	2	2	2	2	2	2	2	2	2	2	2	2	2	2	2	2	2	4	4
41	2	1	3	1	2	1	3	2	0	0	1	70	176	94	87	1	1	1	0	0	1	0	1	1	1	1	1	1	3	3	1	3	2	2	3	2	2	2	3	2	2	2	3	2	2	2	3	3	3
32	1	4	1	5	2	2	1	1	0	1	0	85	180	94	92	0	0	0	0	0	0	0	0	0	0	0	0	0	1	3	2	1	4	1	4	1	3	4	4	4	2	1	2	4	2	3	4	4	2
35	2	2	1	5	2	2	6	1	1	1	0	58	164	88	103	1	1	1	0	0	0	0	0	0	0	0	0	0	2	1	3	2	3	1	2	1	1	2	2	1	1	1	1	2	1	2	3	4	2
36	1	1	1	1	2	2	3	2	0	0	0	60	180	87	86	1	1	1	1	0	0	1	0	0	0	0	1	1	1	2	2	3	2	1	3	2	2	3	3	3	1	3	3	2	2	3	3	4	4
45	1	1	2	2	1	1	2	1	0	0	1	80	169	73	80	0	0	0	0	0	0	0	0	0	0	0	0	0	3	3	2	1	1	1	2	2	2	2	2	3	3	2	2	2	2	3	3	3	2
35	1	1	1	4	1	2	3	1	0	0	0	95	174	98	95	1	1	1	1	1	1	1	1	1	1	1	1	1	1	2	2	2	1	1	1	1	1	2	2	1	1	2	1	2	1	2	2	1	2
38	1	1	1	4	2	2	3	2	1	1	0	100	175	100	98	0	0	1	0	0	0	0	0	0	0	0	0	0	2	3	3	3	4	1	4	2	4	3	4	2	2	3	4	4	3	4	3	4	3
39	1	1	4	3	2	1	3	2	1	1	0	87	173	96	107	0	1	1	0	0	0	0	0	1	0	0	0	0	2	2	2	3	2	3	1	3	4	2	1	2	3	4	3	3	2	1	2	3	4
47	1	1	4	2	2	2	2	1	1	1	1	102	176	116	121	1	1	0	1	0	1	1	0	0	0	1	0	1	2	3	4	2	3	1	3	3	2	3	4	1	2	4	3	1	3	4	2	2	3
31	1	1	1	3	2	2	2	1	1	1	1	79	170	92	100	1	0	1	0	1	1	1	0	1	1	1	0	1	1	2	2	2	3	2	4	2	3	4	2	2	4	3	3	2	2	3	2	4	2
29	2	1	3	3	2	2	2	1	1	1	1	63	159	88	98	1	1	0	0	1	0	1	1	0	0	1	0	1	1	1	2	2	3	3	3	4	3	2	1	2	3	3	4	4	3	3	2	2	1
23	2	1	3	2	3	1	3	1	1	1	0	64	162	86	92	0	1	1	0	0	1	0	0	1	1	0	1	0	2	2	3	2	2	3	3	2	3	3	4	4	4	2	2	2	3	2	2	2	4
42	2	1	3	2	2	2	2	1	1	1	1	99	157	117	125	1	0	1	0	1	0	1	0	1	0	1	0	1	1	2	3	4	3	2	1	2	3	4	3	2	1	2	3	4	3	2	1	2	3
54	1	3	2	2	2	2	4	1	1	1	1	97	173	101	113	1	0	0	1	0	1	1	0	1	0	1	0	0	1	1	2	2	2	3	3	3	3	4	4	3	3	3	2	2	2	2	1	1	2
52	2	3	2	3	2	2	4	1	1	1	1	98	160	102	119	1	0	1	0	1	1	1	0	1	0	0	1	0	2	2	2	2	3	3	3	4	4	3	2	2	2	2	1	1	1	2	2	3	4
24	1	2	1	5	2	2	6	2	1	1	1	62	171	86	91	1	1	0	0	1	1	0	0	1	1	0	0	1	2	3	2	3	2	3	2	3	2	3	2	3	2	3	2	3	2	3	2	3	2
56	2	3	2	6	2	2	4	1	1	1	1	102	158	114	122	1	0	1	0	1	0	1	0	1	0	1	0	1	1	1	1	1	2	2	2	2	3	3	3	3	4	4	4	4	3	3	3	3	3
37	2	4	3	3	2	2	4	2	1	1	0	77	159	112	122	1	0	1	0	1	0	1	0	1	0	1	0	1	1	2	3	4	4	3	2	1	2	3	4	3	2	1	2	3	4	3	2	1	2
25	1	2	5	4	2	1	6	2	1	1	0	79	176	84	92	0	1	0	0	1	0	0	0	0	1	0	0	0	1	2	3	2	2	2	3	2	2	1	3	2	1	3	2	3	1	2	3	4	2
25	2	2	6	1	2	2	6	1	1	1	0	75	175	73	79	1	1	1	1	0	1	1	0	1	1	1	0	1	1	3	2	3	4	1	4	2	2	4	4	1	4	4	4	3	3	3	3	4	1
47	1	1	5	1	1	1	3	2	0	0	0	94	174	103	117	1	0	1	0	1	0	1	0	1	0	1	0	1	1	2	3	4	3	2	1	2	3	4	3	2	1	2	3	4	3	2	1	2	3
38	1	1	6	3	2	2	3	2	1	1	0	81	173	89	97	1	1	1	0	0	0	1	0	1	0	1	1	0	1	2	3	4	3	2	1	2	3	4	3	2	1	2	3	4	3	2	1	2	3
26	1	1	4	1	2	2	4	2	0	0	0	78	179	88	94	1	0	1	0	1	1	0	0	1	0	1	1	0	1	2	3	4	3	2	1	2	3	4	3	2	1	2	3	4	3	2	1	2	3
53	2	4	2	4	2	2	4	1	1	1	0	83	172	93	105	1	1	0	1	0	1	0	0	0	1	0	0	1	2	3	1	3	4	2	3	1	3	2	4	2	3	1	3	2	3	4	2	3	4
22	2	2	1	4	2	2	6	2	1	1	1	59	161	81	90	1	0	1	0	1	1	0	0	1	0	1	1	0	2	3	2	4	2	3	3	2	4	1	3	2	4	2	3	4	1	3	2	3	3
41	1	1	1	4	2	2	3	2	1	1	1	91	172	99	119	0	0	0	0	0	0	0	0	0	0	0	0	0	1	3	3	3	2	3	3	4	4	3	3	4	3	4	3	4	2	3	3	4	3
27	1	2	4	2	2	2	6	1	1	1	1	69	176	82	96	0	0	0	0	0	0	0	0	0	0	0	0	0	1	3	3	3	4	3	2	3	2	2	3	3	2	3	4	3	3	2	2	3	3
36	2	4	3	2	2	2	4	1	1	1	1	81	163	96	121	1	0	1	0	1	0	1	0	1	0	1	0	1	2	3	4	2	3	2	4	2	3	4	1	3	4	1	3	4	1	2	3	1	3
60	2	1	3	3	2	2	2	1	1	1	0	78	157	103	120	0	0	0	1	0	0	1	0	1	1	1	0	0	2	3	1	2	3	4	3	2	2	4	3	2	1	2	2	3	4	3	2	2	1
27	2	2	1	5	2	2	6	2	1	1	0	67	161	74	97	0	1	0	0	0	0	0	0	0	1	1	0	1	2	3	2	4	3	2	3	1	3	3	2	3	4	1	3	4	2	3	1	3	4
37	2	3	3	3	2	2	4	1	1	1	1	76	159	97	116	1	0	0	1	0	1	0	1	0	1	0	0	1	2	4	2	3	4	2	3	4	2	2	3	4	2	3	4	1	3	4	2	3	4
28	1	2	4	3	2	2	6	2	1	1	0	79	179	89	113	0	0	0	0	0	0	0	0	0	0	0	0	0	2	3	1	3	3	2	3	1	4	3	2	2	3	1	4	3	2	2	3	2	3
38	2	2	1	5	2	2	1	1	1	1	1	74	162	78	100	1	1	0	1	0	1	0	1	0	0	1	0	1	2	3	2	4	2	3	4	2	3	4	2	3	2	4	2	3	3	4	2	3	1
39	2	1	3	4	2	2	2	1	1	1	1	64	161	74	98	1	0	0	1	0	1	0	1	1	0	0	1	1	2	4	3	4	2	3	2	2	3	4	1	3	4	2	3	4	2	3	1	4	3
29	2	2	4	2	1	2	1	1	1	1	1	65	161	73	93	1	0	1	0	1	0	1	0	1	0	1	0	1	2	4	3	4	2	3	4	2	3	4	2	3	4	2	3	4	2	3	2	3	4
26	2	1	3	4	1	2	2	1	1	1	0	65	156	68	89	0	0	0	0	0	0	0	0	0	0	0	0	0	2	3	1	3	4	3	2	3	3	2	3	4	2	3	2	3	4	2	1	2	3
48	1	3	2	1	2	2	1	1	0	0	1	71	168	73	91	0	0	0	1	0	0	0	0	1	1	0	1	0	2	3	2	4	3	2	3	3	1	3	4	2	3	1	2	2	3	4	4	3	2
53	2	3	3	4	2	2	4	1	1	1	1	72	158	88	112	1	1	0	0	1	1	0	0	1	1	0	0	1	2	2	3	3	4	4	3	3	2	2	3	3	4	4	3	3	2	2	3	3	4
29	2	2	1	4	2	2	1	1	1	1	1	67	159	86	112	1	1	0	1	0	1	0	0	1	0	1	0	0	2	4	3	4	2	3	3	4	2	2	3	4	2	3	4	2	3	4	3	2	3
34	2	2	1	5	2	2	6	2	1	1	1	79	161	103	122	1	0	1	0	1	0	1	0	1	0	1	0	1	2	2	3	4	2	3	3	4	2	3	4	2	3	4	3	4	2	3	1	3	4
46	2	1	6	1	2	2	2	1	1	1	0	78	162	97	115	1	0	1	0	1	0	1	0	1	0	0	0	0	2	4	3	4	2	3	4	2	3	4	2	3	3	4	2	3	1	4	2	3	4
47	2	3	3	1	1	2	1	1	0	0	0	103	160	112	130	1	0	1	0	0	1	0	1	0	1	1	0	1	2	3	4	3	2	4	3	1	3	4	2	3	4	2	3	4	2	3	4	2	3
38	2	4	6	4	2	2	4	2	0	0	0	83	172	98	122	0	0	0	0	0	0	0	0	0	0	0	0	0	2	3	2	3	2	3	4	3	4	3	4	3	4	3	2	3	2	3	2	3	4
29	2	2	1	4	2	2	1	1	1	1	0	68	171	71	93	1	1	0	0	1	1	0	0	1	1	0	0	1	1	1	1	2	2	2	3	3	3	4	4	4	3	3	3	2	2	2	1	1	1
35	2	1	1	5	2	2	3	1	1	1	1	79	162	111	122	1	1	0	1	0	0	1	0	1	1	1	0	0	2	4	3	4	2	3	4	2	3	1	4	2	3	3	1	3	4	2	3	2	4
47	1	3	4	2	2	2	6	2	1	1	1	98	173	112	123	1	0	1	0	1	0	0	1	0	1	1	0	1	1	2	1	2	1	2	3	2	3	2	3	2	3	4	3	4	3	4	3	4	3
54	1	3	2	4	2	2	4	1	1	1	1	99	173	114	121	1	0	1	0	1	0	1	0	1	0	1	0	1	4	3	2	1	2	3	4	3	2	1	2	3	4	3	2	1	2	3	4	3	2
47	1	1	1	6	3	2	3	1	1	1	1	86	171	104	116	1	1	0	1	0	0	1	1	1	0	1	1	0	2	3	2	3	2	3	4	3	4	3	4	3	2	3	2	3	2	3	4	3	2
32	1	1	1	4	2	2	2	1	1	1	1	89	175	101	119	1	0	1	0	1	0	1	0	1	0	1	0	1	1	2	3	4	3	2	1	2	3	4	3	2	1	2	3	4	3	2	1	2	3
34	1	4	4	1	2	2	4	3	1	1	1	76	172	96	107	1	1	0	0	1	1	0	0	1	0	0	1	0	1	1	2	2	3	3	4	4	3	3	2	2	1	1	2	3	3	4	4	3	3
29	2	3	3	4	2	2	3	1	1	1	1	76	160	101	117	0	0	0	0	0	0	0	0	0	0	0	0	0	1	3	3	3	3	2	2	3	3	2	4	3	2	3	2	2	3	3	4	2	3
27	1	1	4	2	1	2	3	1	1	1	1	77	182	89	113	0	0	0	0	0	0	1	0	0	0	1	0	0	2	2	3	3	3	2	2	3	3	2	2	3	2	3	4	2	3	2	2	2	3
31	2	1	3	4	2	2	3	1	1	1	1	72	162	86	112	0	0	0	0	0	0	0	0	0	0	0	0	0	2	2	2	2	3	3	2	2	4	3	3	2	2	2	2	3	3	3	2	3	2
27	1	1	1	4	2	2	2	1	1	1	1	68	172	86	91	1	1	0	1	0	1	0	0	0	1	0	1	1	2	2	3	4	2	3	4	2	3	3	4	2	3	1	1	3	4	2	3	4	2
34	1	2	6	3	2	2	4	2	1	1	0	74	170	94	104	1	0	0	1	0	1	0	1	1	0	0	0	1	2	4	3	3	2	4	1	2	3	4	3	2	3	4	1	2	3	2	2	3	4
46	2	3	3	1	1	2	1	1	1	1	1	102	157	111	120	0	0	0	1	0	0	1	0	1	0	0	1	0	2	3	4	3	3	4	3	4	3	4	3	4	3	3	4	2	4	4	3	3	2
37	1	1	1	4	2	2	3	1	0	0	1	76	176	98	104	0	0	0	0	0	0	0	0	0	0	0	0	0	3	3	4	3	3	2	3	3	3	2	3	2	3	3	2	3	2	3	2	4	3
56	1	4	2	5	2	2	4	1	1	1	1	107	171	112	120	1	0	1	1	0	1	0	1	0	1	0	1	1	2	3	4	3	3	1	3	4	2	3	4	2	3	4	2	3	4	2	3	4	2
45	1	3	1	5	1	2	4	2	0	0	0	74	182	88	94	1	0	1	0	0	1	0	1	1	0	1	0	0	2	3	2	4	2	3	4	3	2	4	2	3	3	4	2	3	3	4	2	1	3
43	1	1	4	3	3	2	3	2	0	0	0	95	172	103	124	0	0	0	0	0	0	0	0	0	0	0	0	0	2	3	1	3	4	3	2	3	2	2	2	3	4	3	3	1	2	3	4	3	2
39	2	3	3	4	2	2	4	1	1	1	0	76	159	91	117	0	0	0	0	0	0	0	0	0	0	0	0	0	2	3	2	4	1	2	3	3	2	1	4	3	2	3	4	1	2	3	3	2	4
29	1	2	4	4	2	2	6	2	1	1	0	79	183	81	97	0	0	0	0	0	0	0	0	1	1	0	0	0	2	3	2	4	1	2	2	3	2	1	4	3	2	2	3	3	3	4	1	2	3
54	2	1	3	1	2	2	2	1	1	1	0	88	158	108	127	0	0	0	0	0	0	0	0	0	0	0	0	0	3	2	4	1	2	2	3	3	2	4	1	2	3	4	4	3	3	2	3	1	3
38	2	1	3	3	2	2	2	1	1	1	1	79	163	81	103	0	0	0	0	0	0	0	0	0	0	0	0	0	1	3	4	4	3	3	2	3	3	3	4	3	3	4	3	3	3	4	2	3	4
28	2	1	3	2	2	2	2	1	1	1	1	69	159	76	92	1	0	0	0	0	0	1	0	1	0	1	0	0	2	3	3	3	3	4	3	2	3	3	4	3	3	3	3	4	3	4	3	3	2
41	1	2	4	2	2	2	1	1	1	1	0	89	175	98	114	0	0	0	0	0	0	0	0	0	0	0	0	0	2	2	3	3	3	2	3	2	2	3	3	2	2	2	3	3	2	2	3	2	3
53	2	4	3	1	1	2	1	1	1	1	1	89	163	98	117	0	0	1	0	0	0	0	1	0	0	0	1	0	2	2	3	3	2	2	2	2	3	3	2	2	3	3	2	2	3	3	3	2	2
36	2	1	3	4	2	2	3	2	1	1	1	77	159	97	113	0	0	0	0	0	0	0	0	0	0	0	0	0	2	3	3	3	3	2	3	2	3	3	3	3	3	2	3	3	2	2	3	3	2
39	1	1	4	2	2	2	3	2	1	1	0	86	172	84	112	0	0	0	1	0	0	0	0	0	1	0	0	0	1	3	3	4	3	3	4	3	3	3	3	2	2	3	2	2	3	2	3	2	2
26	2	2	1	4	2	2	6	1	1	1	0	67	161	78	97	0	0	0	0	0	0	0	0	0	1	0	0	0	2	3	3	4	3	3	4	3	3	2	2	2	3	3	3	4	2	2	3	3	3
28	1	2	1	3	3	2	6	2	1	1	1	86	177	79	96	0	0	1	1	0	0	0	0	1	0	0	1	0	2	3	4	4	3	4	4	3	3	3	3	3	2	3	2	3	2	3	3	2	3
42	1	1	4	2	2	2	3	2	1	1	1	87	171	103	119	0	0	0	0	1	0	0	0	1	0	0	0	1	1	3	3	4	3	4	3	3	2	2	3	3	4	3	3	3	2	2	4	4	2
46	2	1	3	3	1	2	3	2	1	1	1	86	161	99	122	0	0	1	0	0	1	0	0	0	1	1	0	1	1	3	3	3	2	3	3	4	3	3	3	4	2	2	3	3	3	2	3	4	3
37	1	1	4	2	1	2	3	1	1	1	1	89	176	96	114	0	0	0	1	0	0	0	1	1	0	0	0	0	2	3	3	3	3	3	2	2	3	3	3	2	4	2	3	3	2	3	2	3	2
43	2	4	5	4	1	2	1	1	1	1	1	101	160	107	127	0	0	0	0	0	1	0	1	1	0	0	0	1	2	3	3	3	3	2	3	2	3	2	3	3	2	2	3	3	2	3	4	4	3
42	1	1	4	1	2	2	3	2	1	1	1	82	176	98	112	0	0	0	0	0	0	0	0	1	0	1	0	1	2	2	3	3	2	2	3	3	3	3	2	2	3	3	4	3	3	3	2	2	3
39	2	1	3	4	3	2	3	1	1	1	0	74	158	83	101	0	0	0	0	0	0	0	0	0	0	0	0	0	2	2	3	2	2	2	4	2	3	2	3	3	2	2	2	2	2	2	3	2	2
55	1	1	4	1	1	2	2	1	1	1	1	101	173	106	119	1	0	1	1	0	0	0	0	0	1	1	0	0	1	2	2	3	3	4	3	3	3	3	2	2	3	3	3	2	2	3	3	2	3
25	1	2	4	3	2	2	6	2	1	1	0	78	184	84	90	0	0	0	0	0	0	0	0	0	0	0	0	0	2	3	1	3	4	4	3	2	2	1	2	2	3	4	4	3	2	2	2	1	1
44	2	1	3	3	2	2	2	1	0	1	0	78	167	97	107	0	0	0	0	0	0	0	1	1	1	0	0	0	2	3	1	3	4	2	2	1	3	3	3	4	3	1	2	2	3	4	3	2	1
44	2	1	1	5	2	2	3	2	1	1	1	96	160	99	117	1	0	0	1	0	1	1	0	1	0	1	0	0	2	2	3	3	4	4	3	2	2	3	4	3	2	2	3	4	2	4	2	3	3
31	2	1	1	4	2	2	2	1	1	1	1	69	159	88	97	1	0	1	0	1	0	1	0	1	0	1	0	1	2	3	4	2	3	4	3	3	4	2	3	2	3	4	2	3	4	2	3	4	3
43	2	1	3	2	2	2	3	2	0	0	0	89	167	91	104	0	0	0	0	0	0	0	0	0	0	0	0	0	2	4	3	4	4	3	3	3	2	3	3	3	3	3	2	3	4	3	4	3	3
39	2	1	1	3	2	2	3	1	1	1	1	84	157	92	112	0	0	0	0	0	0	0	0	1	0	0	0	0	2	3	3	4	3	3	3	4	3	2	3	3	3	3	4	3	3	3	3	4	3
30	2	1	1	4	2	2	3	1	1	1	1	70	166	98	105	1	0	1	0	0	1	0	1	0	1	0	1	0	2	3	4	3	4	2	3	4	2	3	3	4	2	3	4	1	2	3	2	3	4
32	1	4	5	1	1	2	4	1	1	1	0	74	172	88	97	1	0	0	1	0	1	1	1	0	1	0	1	1	2	3	4	3	2	2	4	3	4	2	3	1	4	2	3	4	2	3	3	4	2
25	2	2	1	4	2	2	6	1	1	1	0	67	161	86	91	1	0	1	0	1	0	1	0	1	1	1	0	1	2	2	3	3	4	4	3	3	2	2	3	4	3	2	3	3	4	2	3	4	3
33	2	1	1	5	2	2	2	1	1	1	1	80	163	90	99	1	1	0	0	1	0	1	1	0	0	1	0	1	2	3	2	3	2	3	4	3	4	3	4	3	2	3	2	3	2	3	4	3	4
36	1	1	4	3	2	2	4	2	0	0	0	79	173	79	101	0	0	0	0	0	0	0	0	0	0	0	0	0	1	2	2	3	4	3	2	1	2	3	2	4	4	2	3	2	2	1	2	4	3
26	2	4	3	2	2	1	2	1	1	0	0	69	176	75	93	0	0	0	0	1	1	1	1	1	1	0	1	0	1	2	1	3	2	4	2	4	1	3	1	3	4	2	1	3	2	4	1	2	3
30	1	2	1	4	3	2	6	1	1	1	1	79	173	96	120	0	0	0	0	0	0	0	0	0	0	0	0	0	1	2	2	2	3	3	2	2	3	2	2	2	3	3	4	3	3	3	2	2	2
28	1	2	4	2	2	2	6	1	1	1	1	83	178	86	112	0	0	0	0	0	0	1	0	1	0	0	0	0	1	2	2	2	3	3	3	3	2	2	4	3	3	2	2	2	2	3	3	4	2
41	2	4	5	1	1	2	4	1	1	1	1	86	159	109	122	1	0	1	0	1	0	1	0	1	0	1	0	1	2	2	3	3	4	4	3	3	3	2	2	3	4	2	3	4	2	3	4	3	3
31	2	4	1	5	2	2	6	2	1	1	0	71	160	93	109	0	0	0	0	0	0	0	0	0	0	0	0	0	1	2	3	2	4	3	3	1	3	2	4	3	3	2	1	1	2	3	2	4	3
64	2	3	2	3	2	2	1	1	0	0	0	92	157	112	120	0	0	0	0	0	0	0	0	0	0	0	0	0	2	4	3	1	2	2	3	4	2	4	3	3	2	1	2	3	3	4	2	1	3
30	1	1	4	1	2	2	3	1	1	1	1	79	171	89	96	0	0	0	0	0	0	0	0	0	0	0	0	0	2	3	3	4	3	3	4	2	3	3	3	4	4	3	3	3	3	4	3	3	2
29	2	1	3	4	2	2	3	1	1	1	1	69	156	78	87	0	0	0	0	0	1	0	0	0	0	0	0	0	1	3	3	3	3	2	4	3	3	3	3	2	3	3	2	4	4	4	3	3	4
26	1	2	5	4	1	2	6	1	1	1	1	76	170	89	94	0	0	0	0	0	1	0	0	1	0	1	0	0	1	3	3	3	4	2	3	3	2	3	3	3	4	2	3	3	4	3	3	2	2
30	2	1	4	2	2	2	3	1	1	1	1	71	160	96	105	0	0	0	0	0	0	0	0	0	1	0	0	0	1	2	2	3	3	3	3	4	3	3	3	4	3	3	2	3	3	4	4	3	3
33	2	1	3	3	2	2	3	1	1	1	1	80	159	103	118	0	0	0	0	0	0	0	0	0	0	0	0	0	1	2	2	3	3	3	3	2	2	3	4	4	3	3	3	4	3	2	2	3	4
38	1	1	6	2	2	2	3	1	1	1	1	97	174	108	119	0	0	0	0	1	0	0	0	0	0	1	0	0	2	2	2	2	2	2	2	2	2	2	2	2	2	2	2	2	2	2	2	2	2
39	1	1	4	1	2	2	3	2	1	1	1	93	174	112	122	0	0	0	0	0	1	0	1	0	0	0	0	0	2	3	3	3	3	3	3	3	3	3	3	3	3	2	2	2	2	2	2	2	2
37	2	1	3	4	2	2	3	1	1	1	0	79	170	94	106	0	0	0	1	0	1	0	0	0	0	0	1	0	1	2	2	3	3	3	3	2	3	2	3	3	4	3	2	3	3	2	3	3	2
53	2	1	3	2	2	2	2	1	1	1	0	89	157	114	124	1	0	0	1	0	1	1	0	1	0	0	1	0	2	3	4	3	4	2	3	4	2	3	4	2	3	4	2	3	4	2	3	4	2
41	1	1	1	4	2	2	3	2	1	0	1	97	177	104	112	0	0	0	0	0	0	0	0	0	0	0	0	0	3	2	3	3	3	3	3	2	3	3	3	3	2	2	2	2	2	2	2	3	3
48	2	1	1	4	3	2	3	1	0	0	0	74	163	92	97	1	1	1	1	0	0	0	0	0	0	0	0	0	4	4	4	4	4	3	3	1	4	4	3	4	2	4	3	4	4	4	4	3	4
44	2	3	1	6	3	2	4	1	1	1	1	72	161	89	98	1	0	1	0	1	0	1	0	1	0	1	0	1	2	3	4	3	2	3	4	3	2	3	4	3	2	3	4	3	2	3	4	3	2
55	2	4	2	5	2	2	4	1	1	1	1	89	154	93	102	1	1	0	0	1	0	1	1	0	0	1	0	0	2	3	4	3	2	3	4	3	2	3	4	3	2	3	4	3	2	3	4	3	2
31	2	3	3	4	1	2	3	1	1	1	0	69	160	74	97	0	0	0	0	1	1	0	0	0	0	0	0	0	1	2	2	2	3	3	4	4	3	3	2	2	4	4	3	3	2	2	2	4	3
59	1	3	5	1	1	2	1	1	1	1	1	107	169	103	126	0	0	1	0	1	1	1	0	0	0	0	0	1	1	3	2	3	3	2	2	2	2	3	2	4	2	3	2	2	3	3	2	2	2
47	1	1	6	2	2	2	2	1	0	0	0	96	174	93	101	0	0	0	0	0	1	0	1	1	1	0	0	0	2	3	2	4	3	2	1	3	4	3	2	3	1	3	2	2	4	4	3	1	3
42	1	1	5	1	1	2	3	1	1	1	0	106	171	117	119	0	0	0	0	0	0	0	0	0	0	1	0	0	2	2	2	2	3	3	2	2	3	2	3	2	2	2	2	3	3	2	2	3	2
47	1	1	1	4	3	2	3	1	1	1	0	94	172	91	102	0	0	0	0	1	0	1	0	0	0	1	0	1	2	2	2	3	3	3	2	2	3	4	2	2	2	2	3	3	2	2	2	3	2
32	2	1	1	4	3	2	3	1	1	1	0	72	156	84	97	0	0	0	0	0	0	0	0	0	0	0	0	0	2	2	3	2	3	2	2	3	4	2	3	2	3	2	4	3	3	2	3	2	3
38	1	1	4	2	1	2	3	1	1	1	1	93	180	88	96	0	0	1	0	0	0	1	0	1	0	1	0	1	2	2	3	3	2	2	3	3	2	2	3	3	2	2	3	3	2	4	2	2	3
38	2	1	3	2	2	2	3	2	1	1	1	81	164	107	119	0	0	0	0	0	0	0	0	0	0	0	0	0	2	3	3	3	3	4	3	3	3	4	3	4	3	3	3	4	3	3	2	3	3
33	2	1	3	3	2	2	3	2	1	1	1	81	161	94	107	1	1	0	0	1	0	1	0	1	0	0	1	0	2	4	2	3	2	4	2	3	4	2	3	4	2	3	3	2	4	1	3	2	3
58	2	1	2	5	2	2	3	2	1	1	1	91	159	118	121	1	0	0	1	0	1	0	0	0	1	0	1	1	1	4	3	3	4	2	3	2	4	3	3	4	2	3	4	2	3	4	3	3	2
29	2	2	1	4	2	2	6	1	1	1	0	69	161	86	94	1	0	1	0	1	0	1	0	0	1	1	1	1	2	2	2	2	3	3	3	3	4	4	4	4	2	4	3	4	2	3	4	2	3
27	1	2	5	4	2	2	6	1	1	1	1	76	172	91	98	1	1	1	1	1	0	0	0	0	0	0	0	0	2	3	3	4	3	3	3	3	4	3	3	4	3	3	2	3	3	4	3	3	3
25	1	2	4	1	2	2	6	1	1	1	1	87	177	86	95	0	0	0	0	0	0	0	0	0	0	0	0	0	3	3	3	2	3	3	4	3	3	3	4	3	2	3	2	2	3	3	4	3	3
34	2	1	3	2	2	2	3	2	1	1	1	81	159	101	117	0	0	0	0	1	0	1	0	0	0	0	0	1	1	3	3	3	4	3	2	3	2	3	2	3	2	3	4	3	3	2	3	2	2
31	1	2	1	4	2	2	6	1	1	1	0	86	173	99	108	0	0	0	0	0	1	0	0	0	0	0	0	0	3	3	3	2	3	3	4	4	3	2	3	2	3	4	3	3	2	3	4	3	3
29	2	1	1	3	2	2	3	1	1	1	1	69	158	88	99	0	0	0	0	0	0	0	0	0	0	1	0	0	2	2	3	3	4	3	3	4	3	4	3	3	3	3	3	2	4	4	3	3	3
34	1	1	1	4	2	2	3	1	1	1	1	74	170	102	109	0	0	0	0	0	0	1	0	0	0	0	0	0	2	2	2	2	2	2	2	2	2	2	2	2	2	2	2	2	2	2	2	2	2
47	2	1	3	2	2	2	3	2	1	1	1	88	159	116	125	0	0	0	0	0	0	0	0	0	0	0	0	0	1	3	3	3	3	4	3	2	3	4	3	3	3	4	2	3	3	2	3	4	4
30	2	1	3	1	2	2	3	2	1	1	1	65	160	78	87	0	0	0	0	0	0	0	0	0	0	0	0	0	1	4	3	3	4	3	3	3	2	2	3	4	3	2	3	2	2	2	3	3	4
30	1	2	5	2	2	2	6	1	1	1	1	89	178	98	116	0	0	0	0	0	0	0	0	0	0	0	0	0	1	3	3	3	4	3	2	3	2	3	2	3	3	3	3	2	3	3	2	4	3
32	1	1	1	5	2	2	3	1	1	1	1	80	161	112	122	1	1	0	0	1	1	0	0	1	1	0	0	1	2	3	2	4	2	3	1	3	4	3	4	2	3	4	1	2	3	4	2	3	1
48	1	1	4	2	2	2	3	2	1	1	1	97	170	112	121	0	0	0	0	0	0	0	0	1	0	0	0	0	1	3	3	3	4	3	3	2	3	3	2	3	3	4	3	3	3	2	3	2	3
28	1	2	4	2	2	2	6	1	1	1	1	82	176	78	84	0	0	0	0	0	0	0	0	0	0	0	0	0	2	3	3	4	3	3	3	2	3	4	3	3	3	3	4	3	3	3	2	4	3
25	1	2	4	3	2	2	6	2	1	1	0	84	178	70	79	0	0	0	0	0	0	0	0	0	0	0	0	0	1	2	1	3	2	1	2	1	1	1	3	1	1	3	2	1	2	3	4	4	4
27	2	4	1	5	2	2	6	1	1	1	0	67	160	74	82	0	0	0	0	0	0	0	0	0	0	0	0	0	2	3	1	3	2	4	3	2	2	1	2	4	3	2	1	2	3	4	3	2	1
23	2	2	1	3	2	2	6	1	1	1	0	64	161	76	84	0	0	0	0	0	0	0	0	0	0	0	0	0	1	4	3	2	1	2	3	3	2	1	3	4	3	3	2	1	2	3	4	3	3
61	1	3	2	3	3	1	1	1	0	0	0	107	169	117	126	1	1	0	0	0	0	0	1	0	0	1	0	1	2	3	2	4	3	2	1	2	2	2	3	2	3	2	3	3	2	3	2	2	3
57	1	1	2	2	2	2	2	1	0	0	0	103	170	116	128	1	0	0	0	0	1	0	0	0	0	0	0	0	2	3	4	3	2	1	2	2	3	4	4	3	3	2	2	4	3	4	2	1	3
31	2	1	1	4	3	2	3	1	1	1	1	71	157	89	97	0	0	0	0	0	0	0	0	0	0	0	0	0	2	2	3	3	3	4	4	3	3	2	2	2	3	3	2	3	3	3	4	3	3
46	1	3	4	1	2	2	3	1	1	1	1	97.5	174	103	114	0	0	0	0	0	0	0	0	0	0	0	0	0	1	4	3	3	3	3	3	2	3	3	4	3	4	3	2	2	3	3	2	3	3
29	2	1	3	2	3	2	3	1	1	1	1	69	168	91	103	0	0	0	0	0	0	0	0	0	0	0	0	0	1	3	3	3	3	2	4	3	3	3	3	4	3	3	2	4	4	3	3	3	4
49	1	1	4	2	2	2	2	1	1	1	0	93	174	104	113	0	0	0	0	0	0	0	0	0	0	0	0	0	2	2	3	3	2	2	3	2	2	3	2	2	3	2	2	2	2	2	3	3	3
37	1	2	1	4	2	2	1	1	1	1	1	89	176	101	112	0	0	0	0	0	0	0	0	0	0	0	0	0	2	2	2	3	2	2	2	3	3	2	2	3	3	2	2	3	3	2	2	2	3
26	2	1	3	4	2	2	2	1	1	1	1	58	167	80	87	0	0	0	0	1	1	0	1	0	0	0	0	0	2	2	3	3	3	3	3	3	3	3	3	3	3	3	3	3	3	3	3	3	3
29	1	4	5	2	1	1	1	1	0	0	1	74	178	86	92	0	0	0	0	0	0	0	0	0	0	0	0	0	2	3	3	3	2	3	4	3	3	3	3	2	2	3	4	4	4	3	3	2	2
43	2	1	3	2	1	2	3	2	1	1	0	89	155	118	128	1	0	0	0	0	1	0	0	0	1	1	0	1	2	3	2	3	4	4	3	2	1	2	3	4	3	2	3	3	3	2	3	2	2
38	1	1	6	4	2	1	3	2	1	1	0	94	172	106	121	0	0	0	0	0	0	0	0	0	0	0	0	0	2	3	2	4	3	2	1	2	3	3	2	1	4	3	4	2	4	2	1	2	3
36	1	1	4	3	2	2	3	2	1	1	0	88	174	96	118	0	0	0	0	0	0	0	0	0	0	0	0	0	2	3	1	3	4	3	3	3	2	1	2	3	2	4	3	1	3	4	2	3	1
46	1	4	1	4	3	2	4	1	1	1	0	96	178	103	114	0	0	1	0	1	0	1	0	0	0	0	0	0	2	2	3	2	4	3	2	2	3	3	2	2	2	3	2	3	2	2	3	3	2
34	2	1	1	5	2	2	2	1	1	1	0	69	171	92	101	1	0	1	0	1	0	1	0	1	1	0	0	1	2	3	4	2	3	4	2	3	4	2	3	4	2	3	4	2	3	4	3	4	2
33	2	1	1	5	2	2	3	2	1	1	0	79	161	112	125	1	0	1	0	1	1	0	1	0	0	1	0	1	2	3	4	2	3	4	2	3	2	2	3	4	2	3	4	2	3	4	2	3	4
44	2	1	1	4	3	2	3	2	1	1	1	76	163	98	105	0	0	0	0	0	0	0	0	0	0	0	0	0	1	4	4	3	3	3	3	4	2	3	2	3	3	3	3	2	4	3	3	3	2
42	2	1	3	3	2	2	3	2	1	1	1	91	157	116	122	0	0	0	0	0	0	0	0	0	0	0	0	0	1	4	4	3	3	3	3	3	2	3	3	3	3	2	3	2	3	3	2	3	3
38	1	1	4	2	3	2	3	1	1	1	1	84	173	98	106	0	0	0	0	0	0	0	0	0	0	0	0	0	2	3	3	3	4	4	3	3	2	3	3	2	4	4	3	3	2	2	3	3	3
62	1	1	2	2	2	2	2	2	0	0	0	70	155	97	92	0	0	0	0	0	0	0	0	0	0	0	0	0	1	1	1	4	4	4	4	4	4	4	1	1	1	1	1	1	1	1	1	1	1
32	2	1	3	1	2	2	2	2	1	1	0	65	163	80	86	0	0	0	0	0	0	1	1	1	1	1	1	1	2	3	3	3	4	3	4	3	3	3	3	4	3	4	4	3	4	3	4	3	4
40	1	1	1	5	1	2	3	1	0	1	0	75	185	85	90	0	0	0	0	0	0	0	0	0	0	0	0	0	2	2	2	1	1	3	2	3	2	2	2	3	2	2	2	3	3	1	1	2	2
30	1	2	3	1	2	1	6	2	0	0	0	78	170	100	90	0	0	0	0	0	0	0	0	0	0	0	0	0	1	1	1	1	1	1	1	1	1	1	1	1	1	1	1	1	1	1	1	1	1
30	2	2	3	4	2	2	6	2	0	0	0	55	165	78	80	0	0	0	0	0	0	0	0	0	0	0	0	0	2	3	2	2	3	2	2	2	2	2	2	2	2	2	2	4	2	2	2	2	2
50	1	1	1	4	1	2	3	1	0	1	0	60	169	90	93	0	0	0	0	0	0	1	1	1	1	0	0	0	1	2	2	2	1	2	2	3	3	3	2	2	2	1	1	3	3	3	2	2	2
30	1	4	5	4	1	2	1	1	0	1	0	75	186	90	95	0	0	0	0	0	0	0	0	0	0	0	0	0	2	2	3	2	1	3	1	3	1	3	2	1	2	1	3	1	3	1	2	3	1
40	2	1	6	4	1	2	3	2	1	0	0	80	170	95	106	0	0	0	0	0	0	0	0	0	0	0	0	0	3	3	3	2	3	3	2	2	2	2	3	3	3	2	2	2	3	3	3	3	3
28	1	1	1	4	2	2	6	3	1	1	1	81	174	94	100	0	0	0	0	0	0	0	0	0	0	0	0	0	2	3	1	3	4	4	4	3	4	4	4	4	3	2	3	4	4	4	4	4	4
45	1	1	1	5	3	2	3	2	0	0	0	80	180	90	96	0	0	0	0	0	0	0	0	0	0	0	0	0	2	2	3	2	3	2	2	2	2	2	2	2	2	2	2	2	2	2	2	2	2
40	1	3	4	1	1	1	1	1	1	0	0	63	170	80	83	0	0	0	0	0	0	0	0	0	0	0	0	0	3	2	3	3	1	1	3	3	2	2	3	3	2	2	2	3	3	3	2	2	2
30	2	1	3	5	2	1	2	1	0	0	0	70	170	80	103	1	1	1	1	0	0	0	0	0	0	0	0	0	3	3	3	3	4	3	3	4	3	3	3	3	2	3	4	3	3	4	4	3	3
37	2	1	3	4	2	1	3	2	0	0	1	72	171	84	86	0	0	0	0	0	0	0	0	0	0	0	0	0	3	3	2	3	3	2	3	1	3	3	3	2	2	4	3	4	3	3	3	3	3
33	1	1	4	2	2	2	3	2	0	0	0	100	180	104	101	0	0	0	0	0	0	0	0	0	0	0	0	0	2	3	2	2	3	2	2	2	2	2	2	3	3	3	3	3	3	3	3	2	2
25	1	2	6	4	2	2	6	3	1	1	1	68	173	85	80	0	0	0	0	0	0	0	0	0	0	0	0	0	2	3	3	2	2	2	2	2	3	3	3	3	3	3	3	3	3	2	2	2	2
42	1	1	5	1	1	1	2	1	1	1	1	81	160	91	90	0	0	0	0	0	0	0	0	0	0	0	0	0	1	1	1	1	2	2	2	1	2	2	2	2	2	2	2	2	2	2	2	2	2
28	1	2	4	2	1	1	4	2	1	0	0	60	165	80	82	0	0	0	0	0	0	0	0	0	0	0	0	0	2	2	2	2	2	2	2	1	2	2	2	2	2	2	2	2	2	2	2	2	2
30	1	1	1	5	1	2	3	1	0	0	1	80	180	80	75	0	0	0	0	0	0	0	0	0	0	0	0	0	1	2	3	2	2	3	3	3	2	2	1	2	3	3	3	2	2	2	3	3	2
56	1	1	5	1	1	1	3	2	0	0	0	65	170	88	90	0	1	1	1	0	0	0	0	0	0	0	0	0	2	3	3	2	3	1	3	3	2	3	3	3	2	2	3	2	2	2	3	2	2
21	2	1	3	2	1	2	6	2	0	0	0	56	152	76	79	0	0	0	0	0	0	0	0	0	0	0	0	0	3	4	4	4	4	4	2	1	2	2	2	3	3	3	2	4	4	4	4	4	4
24	1	2	4	4	2	2	1	2	0	0	0	85	198	90	103	0	0	0	0	0	0	0	0	0	0	0	0	0	2	3	1	2	2	2	2	2	1	1	2	2	2	2	2	2	2	2	2	2	2
30	2	1	3	5	1	1	2	1	0	0	1	67	162	86	84	0	0	0	0	0	0	0	0	0	0	0	0	0	2	4	3	1	2	1	2	1	3	2	4	2	1	3	4	3	4	4	4	3	3
23	1	2	6	4	2	2	6	2	0	0	1	65	168	81	89	0	0	0	0	0	0	0	0	0	0	0	0	0	2	3	2	2	1	1	2	3	3	2	2	3	2	3	1	2	3	2	3	2	3
43	1	1	1	4	1	1	2	1	1	1	1	74	169	73	78	0	0	0	0	0	0	0	0	0	0	0	0	0	2	2	2	3	3	1	2	2	3	3	3	3	2	2	3	3	2	2	2	2	2
36	1	1	1	4	1	2	3	1	1	0	1	65	170	73	75	0	0	0	0	0	0	0	0	0	0	0	0	0	2	3	2	2	3	3	2	2	3	3	3	2	2	2	3	3	3	3	2	2	2
22	2	2	3	2	1	2	6	2	0	0	0	67	164	90	96	0	0	0	0	0	0	0	0	0	0	0	0	0	3	4	2	3	3	3	4	2	2	4	4	4	2	4	4	4	4	4	4	4	4
43	2	1	3	1	1	1	2	2	0	0	0	75	165	87	85	0	0	0	0	0	0	0	0	0	0	0	0	0	2	3	1	3	3	2	2	2	3	2	2	3	2	3	3	3	3	3	3	4	4
36	2	1	1	5	1	1	2	1	1	0	0	78	169	76	71	0	0	0	0	0	0	0	0	0	0	0	0	0	4	3	3	3	4	4	3	3	3	3	4	4	4	3	3	4	4	3	3	3	3
20	2	2	4	2	2	2	6	2	0	0	0	65	165	88	91	0	0	0	0	0	0	0	0	0	0	0	0	0	2	2	2	3	3	3	3	1	2	2	2	2	2	2	2	2	2	2	2	2	2
29	2	2	4	4	3	2	6	2	0	0	0	63	168	86	87	0	0	0	0	0	0	0	0	0	0	0	0	0	3	4	2	4	3	4	2	4	3	4	3	4	3	4	3	3	2	3	4	2	4
60	1	1	1	3	2	2	3	2	0	0	0	72	170	93	95	0	0	0	0	0	0	0	0	0	0	0	0	0	3	2	3	2	2	2	2	1	2	4	2	4	3	3	1	2	2	2	2	2	2
32	2	1	3	4	1	1	2	1	0	0	0	68	167	89	91	0	1	1	1	0	0	1	0	0	0	1	0	0	2	3	1	2	2	2	3	2	3	2	3	2	1	2	3	2	3	3	3	3	3
28	1	2	6	4	1	1	6	2	1	0	0	86	177	80	82	0	0	0	0	0	0	0	0	0	0	0	0	0	1	1	2	2	1	1	1	2	3	3	2	2	2	3	3	2	2	3	3	3	3
35	2	1	3	4	1	1	2	1	0	1	0	87	165	97	106	1	1	1	1	1	0	0	0	0	0	0	0	0	4	3	2	4	4	3	3	3	4	4	3	3	3	4	4	4	3	3	3	4	4
18	1	2	5	2	1	1	6	2	1	0	0	75	180	80	84	0	0	0	0	0	0	0	0	0	0	0	0	0	1	1	1	1	1	1	1	1	1	1	1	1	1	1	1	1	1	1	1	1	1
25	1	2	4	3	1	1	6	2	1	1	1	65	173	82	84	0	0	0	0	0	0	0	0	0	0	0	0	0	2	2	2	2	2	2	2	2	2	2	2	2	2	2	2	2	2	2	2	2	2
38	1	1	1	3	1	1	3	1	0	1	1	70	173	75	79	0	0	0	0	0	0	0	0	0	0	0	0	0	3	4	4	3	3	3	3	3	4	4	4	3	3	3	2	2	4	4	3	3	2
37	2	1	1	4	1	2	3	2	0	0	0	81	185	90	98	0	0	0	0	0	0	0	0	0	0	0	0	0	2	3	4	2	2	2	3	3	3	4	4	4	4	3	3	3	3	4	4	4	3
39	1	2	4	2	2	2	6	2	0	0	0	78	178	90	94	1	1	0	0	0	0	0	0	0	0	0	0	0	3	3	3	3	3	1	3	3	3	3	3	3	3	2	2	2	2	2	2	2	3
37	1	1	4	2	1	1	3	1	1	0	1	75	182	73	75	0	0	0	0	0	0	0	0	0	0	0	0	0	2	3	2	2	1	1	2	3	2	3	2	2	3	3	2	3	2	3	2	2	2
40	1	1	1	4	3	1	3	2	0	0	0	98	178	110	115	1	1	1	1	1	1	0	0	1	0	1	1	0	2	3	3	3	3	2	3	2	2	3	2	2	2	3	2	2	3	3	2	2	2
40	1	1	1	5	2	2	3	1	1	1	0	85	180	110	95	0	0	0	0	0	0	0	0	0	0	0	0	0	2	2	3	2	3	3	3	2	2	2	2	3	2	2	2	1	2	1	3	3	3
32	2	1	1	3	2	2	3	2	0	0	0	50	165	115	86	0	0	0	0	0	0	0	0	0	0	0	0	0	3	3	3	3	3	3	3	1	3	3	3	3	2	2	3	3	3	3	4	3	3
28	2	2	1	4	2	2	3	1	0	0	1	78	165	85	61	0	0	0	0	0	0	0	0	0	0	0	0	0	1	3	3	3	3	2	3	2	3	3	3	3	1	3	3	3	2	3	3	3	2
35	2	2	1	5	2	2	6	1	0	0	0	68	158	120	96	0	0	1	0	0	0	0	0	0	0	0	0	0	1	2	2	2	2	1	2	2	2	2	2	2	2	1	2	2	2	2	2	2	2
46	2	2	1	4	2	2	2	1	0	0	0	88	178	140	96	0	1	1	1	0	0	0	0	1	0	0	0	0	2	2	3	2	2	3	2	3	3	3	2	2	2	3	3	3	2	3	2	3	3
49	1	1	6	1	3	2	3	2	0	0	0	70	160	50	60	1	1	1	0	0	0	0	1	0	0	0	1	0	3	4	2	2	2	2	4	1	3	4	4	4	4	4	4	4	4	3	4	4	4
61	1	1	2	4	2	2	3	2	0	0	0	67	168	85	94	0	0	0	0	0	0	0	0	0	0	0	0	0	2	2	3	3	2	2	4	2	3	3	3	3	3	2	2	2	2	3	3	3	3
26	1	1	1	5	1	2	6	2	0	0	0	55	165	74	95	0	0	0	0	0	0	0	0	0	0	0	0	0	2	3	2	2	2	3	2	2	2	2	2	2	2	3	3	3	3	3	3	3	2
52	2	1	2	4	2	2	3	2	0	0	0	78	155	93	118	0	0	0	0	0	0	0	0	0	0	0	0	0	3	3	4	1	1	2	4	2	4	3	3	3	2	2	3	3	3	3	1	3	3
19	2	2	6	2	2	2	6	2	0	0	0	52	167	67	94	0	0	0	0	0	0	0	0	0	0	0	0	0	2	3	4	3	4	2	3	2	3	3	3	3	4	3	3	3	3	3	3	3	3
39	2	1	1	4	2	2	3	1	0	0	0	80	165	80	86	1	1	1	1	1	1	0	0	0	0	0	0	0	3	3	3	3	3	2	3	3	3	3	3	3	3	3	3	3	3	3	3	3	3
43	2	1	2	4	2	2	3	1	0	0	0	70	168	80	101	0	0	0	0	0	0	0	0	0	0	0	0	0	2	3	3	3	3	1	3	2	4	3	2	3	3	4	2	4	3	3	3	3	3
25	2	1	1	4	2	2	2	1	1	1	1	63	165	95	106	1	1	1	1	1	0	0	0	0	0	0	0	0	3	4	4	4	3	4	4	4	4	4	4	4	4	4	4	4	4	4	4	4	4
42	1	1	1	2	2	2	3	1	1	1	0	85	185	110	75	1	1	1	0	0	1	1	0	0	0	0	0	0	1	2	3	2	1	1	2	3	3	3	1	2	1	2	2	2	2	1	2	4	3
25	2	1	1	4	2	2	2	2	1	1	0	68	160	140	66	0	0	0	0	0	0	0	0	0	0	0	0	0	2	3	3	3	3	2	3	3	2	3	3	3	2	3	3	3	3	3	3	3	3
38	2	1	3	3	1	2	3	1	1	0	0	50	160	65	41	0	0	0	0	0	0	0	0	0	0	0	0	0	2	3	3	3	3	3	2	3	3	3	3	2	3	3	3	3	3	3	3	3	3
48	1	1	1	2	1	2	3	2	1	1	0	110	170	65	35	1	1	1	1	1	1	1	1	1	1	1	1	1	2	2	2	3	2	2	2	2	2	2	2	3	3	3	3	3	2	2	2	2	2
44	2	1	1	5	2	2	3	2	0	0	0	69	158	110	76	1	1	1	1	0	1	1	0	0	0	0	0	0	2	3	4	3	3	3	3	2	3	3	3	3	2	3	3	3	3	3	3	3	3
38	2	1	1	5	2	2	3	1	1	1	0	54	164	70	111	0	0	0	0	0	0	0	0	0	0	0	0	0	3	3	3	3	3	3	3	2	3	3	3	3	2	3	3	3	3	3	3	3	3
38	2	1	6	6	3	2	3	1	0	0	0	62	168	150	96	1	1	1	1	0	0	0	0	0	0	0	0	0	3	4	3	4	3	3	4	1	3	3	3	3	3	3	4	4	4	4	4	4	4
28	1	1	6	4	2	2	2	2	0	0	0	94	184	120	85	0	1	0	1	0	0	1	1	0	0	0	0	0	2	3	2	3	3	2	3	2	2	2	2	2	1	1	2	3	2	2	3	3	3
60	2	1	1	1	3	2	3	2	0	0	1	95	173	150	96	1	1	1	1	1	1	1	1	1	1	1	1	1	3	4	3	4	3	3	4	1	3	3	3	3	3	3	4	4	4	4	4	4	4
69	1	1	4	1	2	2	2	1	0	0	0	94	160	14	120	0	0	0	0	0	1	1	1	1	1	0	0	0	4	4	3	3	4	2	2	1	2	2	2	2	2	2	2	4	4	4	3	4	3
49	1	1	4	1	2	2	3	2	0	0	0	65	170	60	55	0	0	0	0	0	1	1	0	0	0	1	0	1	2	3	3	2	2	1	2	1	1	2	2	2	2	1	1	2	2	2	2	2	2
18	2	2	6	1	2	2	6	2	0	0	0	48	160	75	81	0	1	0	0	0	0	1	0	0	0	0	0	0	4	4	4	3	4	2	4	3	3	4	4	4	4	2	3	4	4	4	4	4	4
51	1	1	1	6	2	2	3	2	1	1	0	103	190	108	110	1	1	1	1	1	0	0	1	0	0	1	1	0	2	2	3	3	3	2	3	2	2	3	2	2	1	2	1	2	2	1	3	3	2
25	2	1	1	4	2	2	6	2	1	0	0	60	165	69	73	0	1	1	0	0	0	1	1	1	0	0	1	0	1	3	2	2	2	3	3	2	3	2	3	2	1	3	1	1	2	3	3	3	3
25	2	2	1	3	2	2	6	2	0	0	1	41	160	50	53	0	0	0	0	0	0	0	0	0	0	0	0	0	2	2	2	1	1	2	2	2	2	3	2	2	1	2	2	3	2	2	2	4	2
59	1	1	2	2	2	2	2	1	0	0	0	60	160	50	52	0	0	0	0	0	0	0	0	0	0	0	0	0	1	1	1	1	1	1	1	1	1	1	1	1	1	1	1	1	1	1	1	1	1
52	2	2	3	2	2	2	1	1	0	1	0	62	158	44	121	0	0	0	0	0	0	0	0	0	0	0	1	0	1	4	4	3	1	4	1	4	4	4	3	3	2	4	4	4	4	4	4	4	4
41	2	1	3	2	2	2	3	2	0	1	0	76	164	101	109	1	1	1	1	1	0	0	1	0	0	0	0	0	3	3	4	2	4	3	2	1	3	3	2	1	1	4	1	3	2	3	2	3	2
54	1	1	4	2	2	2	3	2	0	0	0	85	170	46	52	0	0	0	0	0	0	0	0	0	0	0	0	0	2	4	2	3	3	3	2	1	2	3	1	2	1	3	2	2	1	3	1	2	2
60	1	4	2	2	2	2	4	2	0	1	0	57	160	98	104	1	1	1	1	1	1	0	1	1	1	0	1	1	1	2	2	2	3	2	1	1	2	1	2	3	1	3	1	1	3	3	3	4	2
32	1	1	3	2	1	2	2	1	0	0	0	65	167	56	50	0	0	0	0	0	0	0	0	0	0	0	0	0	2	2	2	2	2	2	3	3	3	3	2	2	1	1	1	1	1	1	2	2	2
18	2	2	6	1	1	2	6	1	0	0	0	50	143	57	79	0	0	0	0	0	0	0	0	0	0	0	0	0	2	4	3	2	3	2	4	3	4	4	2	2	2	4	3	4	4	4	4	3	3
51	2	1	3	4	1	2	3	1	0	0	0	67	158	78	65	0	0	0	0	0	0	0	0	0	0	0	0	0	3	3	2	3	3	2	2	3	3	3	2	3	2	2	2	2	2	2	2	2	2
37	1	1	6	1	2	2	3	1	0	0	0	110	193	89	107	0	1	1	0	0	0	0	0	0	0	0	0	0	1	2	4	4	4	1	4	1	1	4	4	4	4	4	1	4	1	1	4	4	1
60	2	1	3	3	2	2	3	1	0	0	0	55	150	80	96	0	0	1	1	0	0	0	0	0	0	0	0	0	3	3	2	4	2	3	4	2	4	4	4	3	2	4	3	1	2	2	3	4	3
26	1	2	4	2	2	2	6	1	0	0	0	72	178	92	100	0	0	0	0	0	0	0	0	0	0	0	0	0	1	2	2	2	2	1	2	2	2	2	2	2	2	2	2	2	1	1	2	4	2
54	2	1	3	1	2	1	3	1	0	0	0	60	150	70	66	0	0	0	0	0	0	0	1	1	1	1	1	1	4	4	4	4	3	3	3	3	3	3	3	2	2	3	4	3	4	2	2	3	4
25	2	2	1	3	2	1	6	1	0	0	0	70	155	92	91	0	0	0	1	0	0	0	0	0	0	0	0	0	3	3	3	3	3	3	3	3	3	3	3	3	3	3	3	3	3	3	3	3	3
40	2	4	1	5	2	2	4	1	1	1	1	80	163	100	99	0	0	0	0	0	0	0	0	0	0	0	0	0	2	4	3	3	4	2	2	2	2	3	3	3	2	2	2	3	3	3	3	3	3
54	2	1	3	1	1	2	3	2	0	1	0	80	167	112	114	0	0	0	0	0	0	0	0	0	0	0	0	0	1	3	2	2	2	2	3	3	2	3	2	3	2	2	3	2	2	3	2	3	3
35	2	1	1	4	2	2	2	1	0	0	1	70	168	111	129	0	0	0	0	0	0	0	0	0	0	0	0	0	1	3	2	2	2	2	3	3	2	3	2	3	2	2	3	2	2	3	2	3	3
24	1	2	4	1	2	2	6	2	0	0	0	58	170	75	85	0	0	0	0	0	0	0	0	0	0	0	0	0	4	2	2	2	4	1	1	3	1	1	1	1	2	1	1	1	3	2	3	3	4
44	2	1	3	2	2	2	3	2	0	0	0	93	160	120	116	0	0	1	1	0	0	1	0	0	0	1	0	0	4	3	3	3	4	1	3	4	4	4	4	3	3	2	2	2	4	3	4	4	4
24	1	1	1	4	2	2	2	1	1	1	0	60	165	50	60	0	0	0	0	0	0	1	0	1	1	0	0	0	1	3	2	3	4	2	3	3	3	3	2	2	2	3	3	4	3	3	3	4	3
28	1	1	1	4	2	2	2	1	0	0	0	91	181	95	90	0	0	0	0	0	0	0	0	0	0	0	0	0	1	2	3	2	3	1	3	1	3	3	3	3	2	2	2	2	2	2	3	3	3
50	2	2	3	1	1	2	1	1	0	0	1	60	160	50	55	0	0	1	0	0	1	0	0	0	1	0	0	0	2	3	3	2	3	2	2	2	3	2	2	2	2	4	4	4	4	4	4	3	3
51	1	1	1	3	1	2	3	1	0	0	0	85	180	118	124	0	0	0	0	0	0	0	0	0	0	0	0	0	3	3	3	3	3	3	3	3	3	3	3	3	3	3	3	3	3	3	3	3	3
45	2	1	2	4	2	2	3	2	1	1	0	68	153	93	100	0	0	0	0	0	0	0	0	0	0	0	0	0	2	3	2	3	2	2	2	4	2	2	2	2	2	2	2	2	2	2	2	2	2
27	2	1	1	4	2	2	2	1	0	0	0	55	160	80	86	0	0	0	0	0	0	0	0	0	0	0	0	0	2	3	4	3	3	3	2	2	3	3	3	2	1	3	4	3	3	3	2	2	2
25	2	1	3	4	2	2	2	1	0	0	0	81	173	99	118	0	0	0	0	0	0	0	0	0	0	0	0	0	1	4	3	2	4	2	4	3	2	3	2	4	3	4	2	2	4	4	4	4	4
38	1	1	2	1	2	2	3	2	1	1	0	98	181	113	108	0	1	1	1	1	0	0	0	0	1	0	0	0	1	2	2	1	2	3	2	2	2	2	2	1	1	2	2	1	1	2	1	2	2
33	2	1	3	2	2	2	3	1	0	1	0	75	167	96	110	0	0	0	0	0	0	0	0	0	0	0	0	0	2	3	3	2	3	2	3	1	2	3	1	2	2	4	2	2	4	2	4	2	4
50	2	1	1	4	2	2	3	1	1	1	1	78	110	93	103	0	1	1	1	0	0	0	0	0	0	0	0	0	2	4	3	4	3	2	4	2	4	4	4	4	2	4	4	4	4	4	4	3	3
27	1	2	4	5	2	1	6	2	0	1	0	99	183	113	99	1	1	1	1	1	1	0	0	0	0	0	0	1	2	2	2	2	3	2	2	3	2	2	3	3	2	2	2	2	2	2	2	4	3
28	1	2	4	5	2	2	6	2	1	1	0	93	185	113	99	1	1	1	1	1	1	1	0	0	0	0	0	0	1	1	1	1	1	1	1	1	1	1	1	1	1	1	1	1	1	1	1	1	1
28	2	1	6	4	2	1	3	1	0	0	0	65	159	92	103	0	0	0	0	0	0	0	0	0	0	0	0	0	2	2	1	1	2	2	3	2	3	3	3	3	2	2	3	3	3	3	3	3	2
50	2	1	6	1	2	1	3	2	0	0	0	68	157	102	110	0	0	0	0	0	0	0	0	0	0	0	0	0	3	3	2	3	2	3	3	2	3	3	3	3	3	2	2	2	3	3	2	3	3
22	1	2	5	2	2	1	6	2	1	0	0	40	169	68	89	0	0	0	0	0	0	0	0	0	0	0	0	0	1	4	3	2	2	4	3	2	3	3	3	3	1	2	4	2	4	4	2	2	2
42	1	2	4	2	2	2	1	1	0	0	0	73	181	75	84	0	0	0	0	0	0	0	0	0	0	0	0	0	2	3	3	1	2	2	4	2	1	3	2	2	4	3	3	4	2	3	3	1	3
28	1	1	4	2	1	2	3	1	0	0	0	64	170	54	68	1	0	0	1	0	0	0	0	0	0	0	0	0	2	4	2	3	2	3	4	2	2	3	4	3	3	3	2	2	3	3	3	3	4
35	1	1	4	2	2	2	3	1	0	0	0	73	178	90	99	0	0	0	0	0	0	0	0	0	0	0	0	0	2	2	2	2	2	3	3	2	2	2	2	3	2	2	2	2	1	2	2	2	1
29	1	2	4	2	2	2	1	2	0	0	0	70	168	68	87	0	0	0	0	0	0	0	0	1	0	1	0	1	2	2	2	2	3	3	2	2	2	2	2	3	2	2	2	2	1	2	2	1	3
60	2	1	1	2	2	2	3	2	0	0	0	95	173	146	119	0	0	0	0	0	0	0	0	0	0	0	0	0	2	4	3	4	3	2	3	4	3	4	4	3	3	3	3	3	4	4	4	4	4
54	1	1	1	2	2	2	3	2	0	0	0	95	170	105	99	0	0	0	0	0	0	0	0	0	0	0	0	0	2	3	3	2	3	2	3	3	3	2	3	2	3	3	3	3	2	3	2	4	2
33	1	2	4	1	1	2	2	1	0	0	0	55	170	35	49	1	0	0	1	0	0	1	0	1	1	0	0	0	2	1	2	2	2	1	2	2	1	2	2	2	4	4	2	1	2	4	2	2	1
31	1	1	4	1	1	1	3	2	1	1	1	65	175	44	56	1	1	1	1	0	1	1	0	0	1	1	1	1	3	3	2	2	3	3	3	2	2	3	1	2	2	3	2	3	2	3	4	3	4
23	1	2	4	3	2	1	1	1	0	0	0	72	175	62	78	0	0	0	0	1	0	0	0	1	0	0	1	1	2	2	2	3	2	4	2	2	2	2	1	4	2	2	2	2	2	3	1	4	2
29	2	2	3	4	2	2	6	1	0	0	0	80	169	78	108	0	0	0	0	0	0	0	0	0	0	0	0	0	3	2	2	2	2	2	2	2	2	2	3	3	3	3	3	3	3	3	3	3	3
45	2	1	3	1	2	2	3	2	0	0	0	65	165	85	109	0	0	0	0	0	0	0	0	0	0	0	0	0	3	2	2	2	3	3	3	3	2	2	2	2	2	2	2	2	2	2	3	3	3
18	2	2	6	2	2	1	6	2	0	0	0	70	180	78	97	0	0	0	0	0	0	0	0	0	0	0	0	0	3	2	2	3	4	3	3	3	3	3	2	2	2	3	2	3	3	2	3	3	3
30	2	2	6	3	2	2	6	2	0	0	0	75	165	90	107	0	0	0	0	0	0	0	0	0	0	0	0	0	3	3	3	3	3	3	3	3	3	3	2	2	2	2	2	2	2	4	4	4	2
34	1	2	1	4	2	2	6	1	0	0	0	70	170	79	100	0	0	0	0	0	0	0	0	0	0	3	3	3	3	2	2	2	2	2	2	2	2	2	2	2	2	2	2	2	2	2	2	2	2
63	2	1	3	2	3	1	2	1	0	0	1	100	150	120	111	1	0	0	0	0	0	0	0	0	0	0	0	0	1	2	2	1	2	1	2	2	1	2	2	2	2	2	2	2	2	2	2	1	2
23	2	1	6	4	2	2	6	2	1	1	1	85	170	95	113	0	0	0	0	0	0	0	0	0	0	0	0	0	2	3	2	3	3	3	3	2	2	3	2	2	3	3	3	3	3	2	3	3	3
55	2	1	3	1	2	2	3	2	0	0	0	100	165	120	131	0	0	0	0	0	0	0	0	0	0	0	0	0	2	2	2	3	3	2	2	3	3	3	3	2	2	2	2	3	3	3	2	2	2
28	2	2	4	4	2	1	6	2	1	1	1	66	164	88	111	0	1	0	1	0	0	0	0	0	0	0	0	0	2	3	3	2	3	2	3	2	3	2	3	2	3	2	3	2	3	2	3	2	3
29	2	4	1	1	2	2	6	2	0	0	0	70	165	75	106	0	0	0	0	0	0	0	0	0	0	0	0	0	4	4	3	3	3	3	4	3	3	4	3	4	3	3	3	3	3	2	2	2	2
45	2	1	3	2	2	1	3	2	0	0	0	80	169	100	113	0	0	0	0	0	0	0	0	0	0	0	0	0	4	4	3	3	4	2	3	1	3	4	4	3	4	4	3	4	4	4	4	4	4
57	2	1	3	1	2	1	6	2	0	0	0	80	163	95	121	0	0	0	0	0	0	0	0	0	0	0	0	0	3	3	2	3	3	3	3	3	3	3	3	3	3	3	3	3	3	3	3	3	3
23	2	2	6	3	2	1	6	2	0	0	0	75	168	90	111	0	0	0	0	0	0	0	0	0	0	0	0	0	2	3	3	3	3	3	2	2	3	2	2	2	2	3	2	3	3	3	3	3	3
23	2	1	6	4	2	2	6	2	0	1	1	75	170	95	116	0	0	0	0	0	0	0	0	0	0	0	0	0	3	3	3	3	3	3	3	3	3	3	3	3	3	3	3	3	3	3	3	3	3
19	2	2	6	2	2	1	1	2	0	0	0	60	168	70	101	0	0	0	0	0	0	0	0	0	0	0	0	0	2	3	2	3	1	1	2	1	1	2	2	2	2	2	2	2	2	2	3	3	3
18	2	2	6	2	2	1	6	2	0	0	0	65	172	78	101	0	0	0	0	0	0	0	0	0	0	0	0	0	2	2	2	3	4	3	2	1	2	3	2	2	1	3	1	3	2	2	3	3	3
28	2	2	3	4	2	2	6	1	0	0	0	65	170	70	101	0	0	0	0	0	1	0	0	0	0	0	0	0	2	3	3	3	2	2	2	2	2	2	2	2	3	3	3	1	4	4	3	2	3
20	2	2	4	2	2	2	4	1	0	0	0	70	168	80	106	0	0	1	0	0	0	0	0	1	1	1	0	0	2	2	2	3	3	3	1	2	3	3	2	2	2	2	2	4	3	2	3	2	4
30	1	2	1	5	2	2	6	1	0	0	0	85	170	80	105	0	0	0	0	0	0	0	0	0	0	0	0	0	1	2	2	2	2	2	2	2	2	2	2	1	2	2	2	2	2	1	2	2	2
51	1	1	1	1	2	1	3	2	0	0	0	78	175	76	104	0	0	0	0	0	0	0	0	0	0	0	0	0	3	2	2	3	2	1	2	1	2	3	2	2	2	3	1	2	1	1	2	3	3
29	2	1	3	1	1	2	6	2	0	0	0	75	135	125	116	1	1	0	1	0	1	0	0	0	0	0	0	0	2	1	2	1	1	2	1	2	2	2	2	2	2	2	2	2	2	2	2	2	2
36	2	1	3	1	2	2	3	2	0	0	0	20	120	125	111	0	0	0	1	0	1	1	1	0	0	0	0	0	1	1	1	1	1	1	1	1	1	1	1	1	1	1	1	1	1	1	1	1	1
26	2	1	3	3	1	2	2	1	0	1	1	59	160	85	97	1	1	0	1	1	1	0	1	1	0	1	0	1	3	3	4	3	4	3	4	2	3	4	2	3	4	3	4	2	3	3	3	2	3
30	1	1	1	4	1	2	2	1	0	1	0	85	175	97	104	0	0	0	1	0	0	1	1	1	0	1	1	1	1	1	2	2	2	2	3	1	1	2	3	1	2	2	1	3	1	3	1	4	2
24	1	2	6	4	1	2	6	1	0	1	0	95	180	107	108	0	0	0	1	0	1	1	1	0	0	1	1	0	3	1	3	3	2	3	4	1	2	4	1	2	2	1	2	1	3	1	2	4	3
49	2	1	3	1	2	2	3	1	1	0	0	80	158	96	109	1	1	1	1	1	1	1	1	0	1	0	0	1	2	3	4	4	4	3	3	2	4	4	3	3	4	4	2	3	2	3	3	2	2
54	1	1	2	2	2	2	2	1	0	1	0	82	175	98	104	0	1	1	1	0	0	1	0	0	0	1	0	3	3	2	3	4	2	3	1	3	3	2	2	4	3	4	2	4	4	3	3	2	3
29	2	2	1	4	2	2	6	2	0	0	0	85	165	100	111	0	0	0	0	0	0	0	0	0	0	0	0	0	2	3	2	2	3	2	2	2	2	2	3	3	1	2	2	2	3	3	2	3	2
56	1	1	2	2	2	2	3	2	0	0	0	85	160	105	107	1	1	1	0	0	0	0	0	0	0	0	0	0	1	3	2	3	3	1	4	2	4	4	4	4	4	3	3	3	3	3	4	4	3
23	2	2	5	4	2	2	6	2	0	0	0	48	160	70	91	0	0	0	0	0	0	0	0	0	0	0	0	0	1	2	2	2	2	2	2	2	2	2	2	2	2	2	2	2	2	2	2	2	2
52	2	1	3	1	2	2	3	2	0	0	0	75	165	95	113	0	0	1	0	0	0	0	0	0	0	0	0	0	1	4	2	3	4	1	4	2	2	4	4	4	4	3	4	3	4	4	4	4	1
43	1	1	1	2	2	2	3	1	1	1	0	100	175	110	100	1	1	1	0	0	0	0	0	1	1	0	1	0	2	2	2	2	2	2	2	2	2	2	2	2	2	2	2	2	2	2	2	2	2
49	1	1	1	4	2	2	3	2	1	1	0	83	160	95	90	1	1	1	1	0	0	0	0	0	0	0	1	0	2	4	4	3	4	1	4	3	4	3	3	4	3	4	1	3	4	4	4	3	2
23	1	2	5	3	2	2	6	1	0	0	0	65	175	70	100	0	1	1	1	0	0	0	0	0	0	0	0	1	2	2	2	2	2	2	2	2	2	2	2	2	2	2	2	2	2	2	2	2	2
54	2	1	3	1	2	2	3	1	0	0	0	60	137	112	121	1	0	0	0	1	1	1	0	1	0	0	0	0	4	4	1	3	4	1	4	1	2	4	4	4	1	4	4	4	4	4	4	4	4
51	1	1	2	1	2	2	3	1	0	0	0	69	170	100	110	1	0	1	1	0	1	0	1	1	0	0	0	0	2	2	2	2	2	2	2	2	2	2	2	2	2	2	2	2	2	2	2	2	2
29	2	2	1	5	2	2	6	3	1	1	1	69	163	84	91	1	0	1	0	1	0	1	0	1	0	1	0	1	1	2	3	4	3	2	1	2	3	4	3	2	1	2	3	4	3	2	1	2	3
36	2	1	1	5	2	2	3	2	1	1	1	61	160	80	86	1	1	1	0	0	0	1	1	1	0	0	0	1	1	1	1	2	2	2	3	3	3	4	4	4	3	3	3	2	2	2	1	1	1
39	2	3	3	4	1	2	4	1	1	1	1	77	159	112	118	1	1	1	0	1	0	0	1	1	1	1	0	1	1	3	1	2	3	2	3	2	1	3	2	2	2	2	3	3	3	2	2	1	2
46	1	3	3	2	2	1	1	1	0	0	1	93	178	85	93	1	1	0	1	0	1	1	0	0	0	0	1	1	2	2	3	2	3	4	1	1	2	2	3	2	4	1	2	3	4	3	3	2	1
43	1	1	4	1	1	2	3	2	1	1	1	73	174	88	95	1	0	1	1	0	1	1	0	0	1	1	0	1	2	3	2	2	4	3	3	2	3	4	2	2	3	3	2	3	4	2	2	2	3
35	2	2	1	5	2	2	6	2	1	1	1	88	163	92	99	1	1	0	0	1	1	0	1	0	0	1	0	1	2	3	2	3	2	3	4	3	4	3	4	3	2	3	3	2	4	1	3	4	2
32	2	2	1	4	1	2	6	2	1	1	1	84	159	112	119	1	0	1	0	1	0	1	0	1	0	1	0	1	1	2	1	2	1	2	1	2	3	2	3	2	3	2	3	2	3	4	3	4	3
39	1	2	1	4	2	2	6	2	1	1	0	91	174	104	110	1	0	1	0	1	1	0	1	0	1	0	0	1	1	2	3	4	3	2	1	2	3	4	3	2	1	2	3	4	3	2	1	2	3
47	2	2	6	2	2	1	6	1	0	0	1	82	157	104	113	0	0	1	1	0	0	1	0	0	1	0	1	0	3	2	3	4	4	2	3	3	2	2	3	2	3	3	2	3	2	2	2	3	3
61	1	1	2	1	1	2	2	1	1	1	0	107	168	124	116	1	1	1	1	1	1	0	0	0	0	0	0	1	3	3	2	3	4	3	3	2	2	3	2	3	2	2	2	2	3	2	3	2	2
31	2	1	3	4	2	2	2	1	1	1	0	68	172	86	91	1	0	1	1	1	1	0	0	1	1	0	1	1	2	3	3	2	2	3	3	2	2	2	2	2	2	3	3	2	3	3	3	3	2
30	1	1	4	1	1	1	2	2	0	0	1	76	173	98	104	1	1	1	0	1	1	0	0	1	0	1	0	1	2	3	4	3	2	2	3	4	2	3	2	4	4	3	3	2	2	1	3	3	2
36	2	1	1	2	2	2	3	1	0	1	0	84	158	88	103	0	0	1	1	0	1	1	1	1	1	0	1	0	3	3	4	3	3	3	3	2	2	3	3	2	2	2	3	3	3	3	2	2	3
35	2	1	6	4	3	2	2	1	1	1	0	74	161	101	107	0	0	1	0	0	1	0	0	0	1	0	0	0	3	3	2	3	3	4	4	3	3	3	2	3	2	3	2	3	2	3	2	3	2
41	2	1	3	3	2	1	2	1	0	0	0	83	166	88	97	1	1	0	0	0	0	1	0	1	1	0	1	0	1	1	2	3	1	4	3	2	2	3	1	2	3	4	2	1	4	3	1	3	2
34	1	2	1	3	2	2	1	1	0	1	1	68	170	80	88	1	0	0	1	0	1	1	0	0	0	1	1	0	2	3	2	3	2	3	2	3	2	3	4	2	3	4	2	3	3	1	3	4	3
39	2	3	3	4	2	2	4	1	1	1	1	79	161	99	105	0	0	0	0	0	0	1	0	1	1	0	1	1	4	3	3	2	1	2	3	4	1	2	3	2	4	1	3	2	4	3	1	2	3
32	2	1	4	3	1	2	1	1	0	1	1	74	163	96	101	1	1	0	1	1	1	0	1	0	0	1	1	0	2	3	4	2	2	2	4	3	4	3	4	2	4	3	4	2	3	3	2	3	1
29	1	3	5	4	1	1	1	1	0	1	1	68	177	78	81	1	1	0	1	0	0	0	0	0	1	0	1	1	1	1	2	3	3	4	3	3	2	1	1	2	2	3	4	4	3	2	3	4	1
25	1	2	4	3	1	2	1	1	1	1	0	84	160	88	112	1	0	1	1	0	0	0	0	0	0	1	0	0	1	2	3	2	4	1	3	4	1	2	3	2	2	4	4	3	2	1	2	2	3
21	1	2	4	2	2	2	6	2	0	0	0	65	172	78	76	0	0	0	0	1	0	1	0	1	1	0	1	0	1	2	3	4	4	3	2	1	1	2	2	3	3	4	3	2	2	3	3	2	2
39	2	1	3	3	2	2	3	2	1	1	1	74	159	91	99	1	1	0	1	0	0	1	0	1	0	0	0	0	2	3	3	2	2	2	3	2	2	2	2	2	2	2	2	2	2	2	2	2	2
33	1	2	3	4	2	2	6	2	1	1	1	75	162	92	98	1	1	0	0	1	0	1	0	0	1	0	1	1	1	1	2	2	3	3	4	4	3	3	2	2	1	1	2	3	4	3	2	1	2
43	1	1	4	1	1	1	3	1	1	1	1	83	173	88	94	0	0	0	0	0	0	0	0	0	0	1	1	1	2	2	2	3	3	3	2	2	3	3	2	3	2	2	3	3	4	3	3	3	3
60	2	4	3	3	2	2	4	1	1	1	1	94	158	108	117	1	0	1	0	1	0	1	0	1	0	1	0	1	1	2	1	2	3	2	3	2	3	4	3	4	3	4	3	4	3	2	3	2	3
39	2	1	3	4	2	2	3	2	1	1	0	71	165	91	99	0	0	0	0	0	0	0	0	0	0	0	0	0	2	2	2	3	3	3	2	2	2	3	3	3	3	3	2	2	2	2	2	3	2
28	2	2	1	4	2	2	6	2	1	1	1	59	163	76	82	1	0	1	0	1	0	0	1	0	1	0	1	1	2	3	2	3	2	3	4	3	4	3	4	3	4	3	2	3	2	3	2	3	2
33	1	1	4	2	2	2	3	2	1	1	1	84	178	86	91	0	0	0	0	0	0	0	0	0	0	0	0	0	2	2	3	2	2	2	2	2	2	2	3	3	3	3	3	3	2	2	3	3	2
41	2	1	1	6	2	2	2	1	1	1	1	83	167	92	99	1	0	1	0	0	0	1	1	0	1	0	0	1	2	2	2	2	3	4	1	3	4	2	3	4	2	3	3	3	4	2	3	4	2
30	2	3	3	4	2	2	4	1	1	1	0	83	169	101	112	1	1	1	0	0	1	0	0	0	1	1	0	1	1	1	2	3	3	3	4	4	3	2	2	2	1	1	2	3	3	3	4	4	3
53	2	1	2	4	2	2	3	2	1	1	1	87	158	104	114	1	1	1	1	0	0	0	1	1	0	1	1	1	1	1	1	2	2	3	4	4	3	2	2	2	1	1	2	3	3	4	3	3	3
47	2	1	3	2	2	2	2	2	0	0	0	79	167	86	92	1	0	0	1	0	1	1	0	1	0	0	1	0	4	3	2	1	2	3	4	3	2	1	2	3	4	3	2	1	2	3	4	3	2
28	2	2	1	3	2	2	6	1	1	1	0	65	163	84	87	0	0	0	0	0	0	0	0	0	0	0	0	0	2	2	2	3	3	3	3	3	2	2	3	3	2	2	2	2	2	2	3	3	3
39	1	4	1	5	2	2	1	1	1	1	1	74	181	80	82	1	1	0	0	1	0	1	1	0	0	1	0	1	2	2	3	3	4	4	4	3	3	2	1	2	3	2	3	4	3	2	3	2	3
26	2	2	1	4	2	2	6	2	1	1	1	74	161	86	92	1	1	1	0	0	1	0	0	0	1	1	0	1	2	2	3	3	4	4	4	2	3	3	4	4	1	1	2	2	3	4	3	2	3
36	2	1	1	5	2	2	3	2	1	1	0	83	160	99	102	1	1	1	1	1	0	1	1	1	1	0	1	0	3	2	4	2	2	3	2	1	4	3	3	3	2	3	1	3	4	2	1	2	3
54	1	3	2	2	2	2	4	2	1	1	1	107	170	108	112	1	0	1	0	0	1	0	1	0	1	1	0	1	2	3	4	3	4	3	4	3	4	3	2	3	2	3	2	3	4	3	3	4	2
28	2	2	3	2	2	2	6	2	1	1	1	67	162	79	85	1	1	0	0	1	0	1	0	1	1	0	0	1	2	3	2	3	2	3	4	3	4	3	4	3	2	3	2	3	2	3	4	3	4
24	1	2	1	4	1	2	6	2	1	1	1	81	179	79	83	1	0	1	1	0	0	0	0	0	0	0	0	0	2	1	2	3	3	4	3	2	1	2	4	3	2	2	3	4	3	3	1	2	3
29	1	2	6	3	2	2	4	2	0	0	0	71	178	78	84	0	1	0	1	0	1	0	1	0	1	0	1	0	4	3	2	1	2	3	4	3	2	1	2	3	4	3	2	1	2	3	4	3	2
25	1	2	1	4	2	2	1	1	1	1	1	68	178	76	81	1	1	0	0	1	1	0	0	1	0	0	1	0	1	1	2	2	3	3	4	4	3	3	2	2	1	1	2	2	3	3	4	4	3
50	2	1	2	3	2	2	2	1	1	1	1	89	158	112	118	0	0	1	1	0	0	1	1	0	1	0	1	0	2	3	4	3	2	3	4	3	2	3	4	3	2	3	4	3	2	3	4	3	2
37	2	2	1	5	1	2	1	1	1	1	0	83	167	96	104	1	1	0	0	1	0	1	0	1	1	0	0	1	2	3	2	3	2	3	4	3	4	3	2	3	2	3	2	3	2	1	2	1	2
39	1	1	4	4	1	2	3	2	1	1	0	82	177	85	91	0	0	0	0	0	0	0	0	0	0	0	0	0	2	3	2	2	4	1	2	3	2	1	4	4	3	2	4	1	2	2	3	3	1
51	1	1	2	3	2	2	2	1	1	1	0	81	166	92	99	1	1	0	1	1	0	1	1	0	0	0	1	0	2	3	2	3	1	2	2	4	4	4	3	3	2	1	2	3	3	3	4	2	3
51	1	3	2	1	2	2	1	1	0	0	0	97.5	171	112	118	0	0	0	0	1	1	0	1	1	0	1	1	0	2	1	2	3	2	2	3	4	4	4	3	2	1	2	3	3	3	1	1	2	4
20	2	2	1	2	2	2	1	1	1	1	1	58	164	75	79	1	1	0	1	1	0	0	1	0	0	1	0	1	1	2	3	4	3	2	1	2	3	4	3	2	1	2	3	4	3	2	1	2	3
59	1	4	2	1	2	1	1	1	0	0	0	91.5	166	102	106	1	1	1	0	0	0	1	0	1	1	1	0	0	1	1	1	2	2	2	3	3	3	4	4	4	3	3	3	2	2	2	1	1	1
57	1	4	4	1	1	2	1	1	1	1	1	86	178	92	96	1	1	1	1	1	1	1	1	1	1	1	1	1	1	1	2	3	2	3	2	3	2	2	3	2	1	3	4	2	3	2	1	3	3
36	1	1	4	1	1	2	3	1	1	1	1	92	179	91	98	1	0	1	1	1	0	1	1	0	1	1	0	1	1	2	2	2	3	3	2	3	1	3	3	2	3	4	2	3	2	2	3	3	2
43	1	1	1	5	2	2	2	1	1	1	1	101	182	104	111	1	0	1	0	1	0	1	0	1	0	1	0	1	1	2	3	4	3	2	1	2	3	3	2	3	2	4	1	2	4	2	3	4	4
40	2	1	1	6	2	2	3	2	1	1	1	81	172	93	102	0	0	0	1	1	1	0	0	0	1	1	1	0	4	4	4	3	3	3	2	2	2	1	1	1	2	2	2	3	3	3	4	4	4
46	2	1	3	2	1	2	3	2	1	1	1	82	160	92	99	1	1	0	1	0	1	1	0	0	1	1	1	1	2	1	2	2	2	2	3	3	2	2	3	2	4	2	3	2	3	2	3	2	3
34	1	1	5	1	1	2	3	2	1	1	1	91	174	89	95	1	1	0	1	0	1	1	0	1	1	1	0	1	1	2	2	2	3	3	2	3	2	4	3	2	4	2	3	3	2	3	2	3	2
39	2	1	3	4	3	2	3	1	1	1	0	77	161	101	109	1	0	0	0	0	0	0	0	0	0	0	0	0	2	3	3	3	3	3	1	3	3	3	2	2	3	3	3	3	3	3	4	3	3
28	2	2	1	4	2	2	6	2	1	1	1	66	163	88	95	1	0	1	0	1	0	1	0	1	0	1	0	1	4	3	2	1	2	3	4	3	2	1	2	3	4	3	2	1	2	3	4	3	2
35	2	1	3	4	2	2	3	1	1	1	1	74	164	91	98	0	0	0	0	0	0	0	0	0	0	0	0	0	2	2	3	3	2	2	2	2	3	3	2	2	2	2	3	3	2	2	2	2	3
29	2	1	3	2	2	2	2	1	1	1	0	66	163	85	92	0	0	0	0	0	0	0	0	0	0	0	0	0	2	2	2	2	3	3	3	3	2	3	3	3	3	3	3	3	3	3	2	2	3
47	1	1	5	2	1	2	3	2	1	1	1	89.5	171	102	112	0	0	0	0	1	1	0	0	0	0	0	0	0	2	3	3	3	3	3	3	3	3	3	2	2	3	2	2	3	2	3	2	3	2
54	2	3	2	5	2	2	4	1	1	1	1	83	159	91	99	1	1	0	1	0	0	1	0	1	1	0	1	1	1	2	3	4	3	2	1	2	3	4	3	2	2	1	2	3	4	3	2	1	2
33	1	1	4	2	2	1	2	1	1	1	0	88	182	98	102	0	0	0	1	0	0	1	0	1	1	1	0	1	1	3	3	3	4	3	3	2	2	3	2	2	2	3	2	3	2	2	3	2	2
58	2	1	3	1	2	1	3	2	1	1	0	76	169	78	83	1	1	0	1	1	1	1	0	1	1	1	0	1	2	1	2	2	2	2	2	2	3	3	2	3	2	3	3	3	3	4	4	4	4
39	1	1	3	1	1	2	3	2	1	1	0	79	164	96	100	0	0	1	1	0	1	1	0	1	1	0	1	1	3	3	2	3	3	3	2	3	2	3	3	3	2	2	2	3	2	4	4	4	2
58	2	1	3	1	1	2	3	2	1	1	0	85	155	111	109	0	0	0	0	1	1	0	0	1	1	1	0	0	2	2	2	2	3	2	2	2	2	3	2	2	2	3	2	2	2	2	2	2	3
43	2	3	3	2	1	2	4	2	1	1	1	78	158	98	94	1	1	1	1	0	1	1	0	1	1	0	1	1	2	2	3	1	3	3	2	2	2	3	3	2	2	1	1	2	3	3	3	2	2
37	1	2	5	1	1	2	6	2	1	1	0	74	168	96	101	0	0	0	1	0	0	0	1	0	1	0	0	0	3	2	3	2	4	3	2	3	2	1	2	3	3	3	2	2	3	2	3	2	3
40	1	3	5	1	1	1	4	2	1	1	1	77	172	81	92	1	1	0	1	0	0	1	0	1	0	1	1	1	2	3	2	2	3	3	2	2	3	1	4	3	1	2	2	3	2	4	3	2	2
28	2	2	1	3	2	2	6	2	1	1	0	66	164	86	93	1	0	1	1	1	0	0	1	0	1	0	1	0	3	4	3	2	1	3	4	3	2	1	1	4	4	4	3	2	3	1	4	4	3
36	1	1	1	4	3	2	3	1	0	0	0	87	176	84	88	1	1	0	0	1	1	0	0	1	1	0	0	1	1	1	2	2	3	3	4	4	1	1	2	2	3	3	4	4	1	1	2	2	3
26	1	1	1	5	3	2	2	1	0	0	0	68	175	76	80	0	0	0	0	0	0	1	1	0	0	0	1	0	1	4	2	3	1	2	2	3	4	3	2	2	3	2	3	1	2	3	4	3	3
43	1	1	4	2	2	2	3	2	1	1	1	96	172	108	116	1	0	1	0	1	0	1	0	1	0	1	0	1	1	1	1	1	2	2	2	2	3	3	3	3	4	4	4	4	3	3	3	3	2
25	2	3	5	1	1	1	6	3	1	1	1	64	161	74	84	1	0	0	0	0	1	1	1	0	1	0	1	1	1	2	3	4	4	3	3	2	2	1	1	1	2	2	2	3	3	3	4	4	4
39	2	3	3	4	2	2	4	1	1	1	0	58	157	70	77	1	0	1	1	0	0	0	1	0	1	0	0	1	1	2	3	4	3	2	1	2	3	4	3	2	1	2	3	4	3	2	1	2	3
53	1	1	4	1	3	1	3	2	1	0	0	84	176	88	108	1	1	0	1	0	0	0	1	0	1	0	0	1	2	3	2	3	2	1	2	3	3	4	2	2	1	2	1	2	3	4	3	2	1
36	1	1	1	4	2	2	3	1	0	0	0	80	174	100	98	1	1	1	1	1	1	0	0	0	0	0	1	1	3	3	3	3	3	1	3	3	3	3	4	3	3	3	2	3	2	2	3	3	4
36	1	1	4	3	2	2	3	1	1	0	0	88	172	104	102	0	1	1	0	0	1	1	0	0	1	1	0	1	2	2	3	3	4	3	2	3	4	3	4	3	2	3	2	2	3	4	3	2	3
58	1	1	2	1	3	1	3	2	1	1	1	94	169	94	98	0	1	1	0	1	0	1	1	1	0	1	0	1	2	2	3	2	1	1	3	3	3	2	3	2	4	4	4	4	1	1	2	2	1
39	2	3	3	3	1	2	4	1	1	1	0	82	158	106	111	1	0	1	1	1	0	1	0	1	1	1	0	0	1	2	1	2	1	1	2	1	1	1	2	2	1	1	1	2	3	2	2	1	2
29	1	1	4	2	2	2	2	1	1	1	1	82	158	106	110	1	1	0	1	1	0	1	0	1	0	0	1	1	3	4	2	3	4	4	3	3	4	3	3	2	2	3	2	3	3	3	3	4	3
37	2	1	3	3	1	1	2	1	0	1	0	67	161	94	99	0	1	0	1	0	1	0	1	1	1	0	0	1	3	2	3	3	2	2	3	4	3	2	3	3	2	2	3	3	2	1	1	1	1
31	2	1	4	3	2	1	3	1	1	0	0	64	163	80	85	0	0	1	0	0	1	0	1	0	0	0	1	1	3	2	3	2	3	2	3	2	3	2	3	2	3	2	3	2	3	2	3	2	3
40	1	1	4	2	2	2	2	2	1	1	0	82	174	100	96	1	1	1	0	0	0	0	0	0	0	1	1	0	2	4	4	3	3	4	2	3	2	4	3	2	3	3	4	4	3	2	2	3	1
40	1	4	4	1	1	1	1	1	1	1	1	80	180	100	93	1	0	0	1	1	1	0	1	0	1	1	0	0	1	2	3	1	2	3	2	3	4	4	3	2	3	3	2	3	2	2	4	4	3
34	2	1	1	5	2	2	2	1	1	1	0	80	158	104	117	1	1	0	1	1	1	0	1	1	1	1	1	1	3	3	4	4	3	3	2	3	2	2	2	3	3	2	2	2	3	3	2	2	2
38	2	2	4	1	1	1	6	2	1	1	0	81	168	91	101	0	0	0	0	0	0	1	0	0	0	1	0	0	2	2	2	2	3	2	3	2	3	2	2	2	3	3	2	2	2	3	3	4	2
60	2	1	2	2	2	2	3	2	1	1	0	60	157	74	92	1	1	1	1	0	1	0	1	1	1	1	0	0	2	3	2	3	2	2	3	2	3	4	3	2	3	3	2	3	4	3	2	3	3
48	2	4	4	2	2	2	4	1	1	0	1	62	158	69	89	1	1	1	0	1	0	1	1	0	0	0	0	0	3	2	3	2	3	2	2	3	3	4	4	3	2	2	2	2	2	2	2	3	2
63	2	1	3	1	2	2	2	1	1	1	1	55	152	76	89	1	1	1	0	1	1	0	0	0	1	0	0	0	2	1	2	3	2	2	2	3	2	3	2	4	1	2	3	3	2	2	3	3	3
49	2	1	3	1	1	2	3	2	1	0	1	70	159	84	103	1	1	0	1	0	1	0	1	0	1	1	0	0	2	2	2	2	3	2	3	1	2	3	2	1	2	3	2	1	2	3	2	1	2
54	2	1	2	2	2	2	3	1	1	1	0	77	174	96	117	0	1	0	0	1	0	0	0	1	0	0	0	0	3	2	3	3	4	4	1	3	2	1	2	2	2	1	1	2	1	2	2	3	2
52	2	1	3	1	1	1	3	2	1	0	1	67	161	74	92	1	0	1	0	0	1	1	0	0	1	1	0	0	2	3	3	3	3	3	3	3	3	3	3	4	2	3	3	2	3	3	3	2	1
33	2	1	3	2	1	1	3	1	1	0	1	52	149	68	90	1	1	1	0	0	0	0	0	0	0	0	0	1	2	1	2	3	2	3	4	4	3	2	3	2	1	3	1	2	3	2	3	2	1
36	2	1	3	2	2	1	3	1	1	0	1	76	168	88	108	1	0	0	0	1	0	1	0	0	1	0	0	1	2	3	3	2	2	2	3	1	2	2	3	1	1	2	3	2	3	3	3	3	2
22	2	2	6	4	1	2	6	2	0	0	0	48	147	72	93	1	1	0	1	1	0	1	1	1	0	0	0	1	2	2	3	4	2	2	2	3	2	2	3	2	2	2	3	2	2	3	3	2	2
43	2	4	1	5	2	2	4	1	0	0	0	79	159	92	113	0	1	0	0	0	0	1	0	0	0	1	1	0	3	3	3	3	2	3	4	3	3	3	3	2	3	4	3	3	3	3	3	4	3
53	1	3	1	3	2	2	4	1	0	1	0	94	174	98	100	1	0	1	1	1	1	0	1	0	1	1	0	1	3	3	3	3	2	3	2	2	3	2	3	2	2	2	3	2	2	2	2	2	2
25	2	1	3	1	1	1	3	1	0	0	0	72	156	86	92	0	0	0	1	1	0	1	0	1	1	0	1	0	1	2	1	1	2	1	1	2	3	2	2	3	1	1	1	2	1	2	2	4	3
37	1	1	6	3	3	2	3	1	1	0	1	98	176	96	116	0	0	0	0	0	0	0	0	0	0	0	0	0	3	3	3	3	2	2	2	3	3	3	2	3	2	2	4	3	2	2	3	2	3
41	1	1	1	4	3	2	3	2	1	1	0	78	179	74	72	1	1	0	1	1	0	1	0	1	1	0	1	1	2	2	2	1	2	3	3	3	4	3	2	2	3	4	3	3	3	4	4	2	2
39	1	1	4	3	3	2	3	2	1	1	0	92	176	94	112	0	0	0	0	0	0	0	0	0	0	0	0	0	2	3	1	2	2	1	2	3	2	2	2	3	2	3	2	1	2	3	4	3	2
25	2	2	5	3	1	1	6	1	1	1	0	59	161	68	81	0	0	0	0	0	0	0	0	0	0	0	0	0	2	1	3	4	3	2	2	3	3	2	1	2	2	1	2	1	2	1	2	1	2
43	1	1	4	2	2	2	3	2	1	1	1	87	178	87	92	1	1	0	1	0	0	1	0	1	1	0	1	0	1	2	3	4	3	3	2	2	1	1	2	2	2	3	3	3	4	4	4	3	3
32	2	1	1	5	2	2	3	2	1	1	1	79	161	102	113	1	1	0	1	0	0	1	1	0	1	1	1	0	1	1	2	3	2	1	3	2	2	3	1	1	2	4	2	3	2	4	3	2	2
54	2	3	2	3	3	2	1	1	0	1	1	86	159	94	103	0	0	1	1	1	1	0	1	0	1	1	0	1	1	2	1	1	3	4	3	2	2	2	2	3	2	1	1	2	3	4	3	2	1
40	2	1	2	6	3	2	3	3	1	1	0	68	159	88	87	1	0	1	1	0	1	0	0	1	0	1	0	0	2	3	3	2	3	3	2	3	4	2	2	3	2	4	1	1	2	3	1	3	3
44	1	4	6	1	1	2	6	2	0	0	0	105	171	104	106	1	1	0	1	0	0	1	0	1	0	1	1	1	2	3	3	2	4	4	2	3	1	2	2	3	1	4	3	2	3	4	1	1	1
36	1	2	5	3	1	2	1	1	0	1	1	79	176	82	86	0	0	1	0	1	1	0	0	0	1	0	1	1	2	2	3	4	2	3	1	3	4	3	2	3	1	3	4	2	4	1	3	1	4
44	1	4	6	3	2	1	1	1	0	0	0	98	174	78	84	0	0	1	1	0	0	0	1	1	0	1	0	1	1	2	1	3	4	3	2	2	2	1	3	4	2	3	3	2	1	2	2	1	3
46	2	2	1	6	3	2	6	2	0	0	0	71	167	86	113	0	0	1	1	0	1	0	0	0	0	0	0	0	2	3	4	2	2	3	4	2	2	2	2	3	2	3	3	3	3	2	3	3	4
49	2	2	1	4	2	1	6	2	0	0	0	63	164	81	107	0	0	0	0	0	0	0	0	0	0	0	0	0	2	2	4	3	3	2	4	2	3	4	4	4	1	3	4	3	2	3	3	3	2
23	2	2	1	4	2	2	1	1	1	1	0	54	162	76	91	0	0	0	0	0	0	0	0	0	0	0	0	0	2	1	2	4	4	1	3	2	2	3	4	3	2	2	3	3	2	2	4	4	4
27	1	2	1	5	2	2	6	2	0	0	0	96	173	110	115	0	0	0	0	0	0	0	0	0	0	0	0	0	2	3	3	3	2	2	4	2	3	3	2	3	2	3	2	3	3	3	2	3	2
51	2	1	1	6	2	2	3	2	0	0	0	90	168	114	119	1	1	1	1	0	0	0	0	0	0	0	0	0	3	3	3	4	4	4	4	4	4	4	3	3	2	4	4	4	4	4	4	4	4
50	1	1	1	3	2	2	3	2	1	1	0	85	166	99	107	0	0	0	0	0	0	0	0	0	0	0	0	0	1	2	2	2	3	1	4	2	2	2	3	3	2	2	3	2	2	1	1	4	4
50	2	1	1	4	3	2	3	1	0	0	1	75	163	89	112	1	0	1	0	0	0	0	0	0	0	0	0	0	3	4	4	4	4	3	4	1	4	1	2	2	2	4	1	4	4	4	4	4	4
53	1	1	1	4	2	2	3	2	0	0	0	99	173	113	109	1	0	1	1	0	1	0	1	1	1	1	0	0	2	1	2	2	2	1	2	1	3	3	3	3	2	2	3	3	2	3	2	3	3
40	2	1	1	5	2	2	3	1	1	1	0	80	166	95	117	0	0	0	0	0	0	0	0	0	0	0	0	0	2	4	3	3	4	3	3	1	3	3	2	3	3	3	3	3	4	3	4	3	3
51	2	1	1	4	2	2	3	2	1	1	1	86	157	113	119	1	1	1	0	0	0	0	0	0	0	0	0	0	3	4	3	3	4	2	3	3	4	3	2	2	2	4	4	4	4	4	4	3	3
44	2	1	1	5	2	2	3	2	0	0	0	79	162	94	112	0	1	1	1	0	0	0	0	0	0	0	0	0	1	3	2	3	3	1	3	2	3	3	3	3	2	3	3	3	3	3	3	3	2
52	1	1	1	5	2	2	3	2	1	1	0	85	177	97	108	0	0	0	0	0	0	0	0	0	0	0	0	0	1	2	3	3	2	1	4	1	4	4	4	3	3	3	1	2	2	2	2	3	3
46	1	1	1	5	1	2	3	1	1	1	0	107	182	113	110	0	0	1	1	0	0	0	0	0	0	0	0	0	3	2	3	3	3	2	4	3	2	3	2	2	3	2	2	3	2	2	2	2	3
44	1	1	1	2	1	1	3	1	0	0	0	88	164	106	102	0	0	0	0	0	0	0	0	0	0	0	0	0	3	3	3	4	4	3	4	3	4	4	4	3	4	4	3	4	3	3	4	4	3
38	1	1	1	6	1	2	3	1	1	1	0	76	179	91	100	0	0	0	0	0	0	0	0	0	0	0	0	0	1	4	4	4	3	1	4	3	4	4	4	4	3	3	2	3	4	3	4	3	2
29	2	2	1	5	2	1	6	2	1	1	1	64	164	75	105	0	0	0	0	0	0	0	0	0	0	0	0	0	3	4	3	4	4	3	2	2	3	2	3	2	3	3	3	3	3	3	4	4	4
55	1	1	1	6	2	2	2	2	0	0	0	84	165	103	107	1	1	1	1	0	1	0	0	0	0	0	0	0	2	1	3	3	3	1	3	2	2	4	4	4	3	2	1	3	2	3	4	3	4
28	2	1	1	4	2	2	2	1	0	0	0	66	156	87	105	0	0	0	0	0	0	0	0	0	0	0	0	0	2	1	1	3	4	4	4	4	1	4	4	2	1	3	4	4	2	2	3	4	4
55	1	1	2	4	2	2	3	2	0	0	0	70	170	89	92	0	0	0	0	0	0	0	0	0	0	0	0	0	2	3	1	2	2	2	3	1	2	2	2	1	2	2	2	2	2	1	2	2	2
46	2	1	1	4	2	2	3	2	0	0	0	83	165	93	113	0	0	1	1	0	0	0	0	0	0	0	0	0	3	4	4	3	4	3	3	2	3	3	3	3	2	4	4	4	4	4	4	4	4
50	2	2	1	5	2	2	1	1	0	0	0	64	156	87	87	0	0	0	0	0	0	0	0	0	0	0	0	0	4	4	4	4	4	4	3	1	4	3	3	3	2	3	3	3	3	3	3	4	3
52	1	1	2	6	2	2	3	2	0	0	0	60	169	75	93	0	0	0	0	0	0	0	1	0	0	0	1	0	1	2	3	2	4	2	3	2	2	2	3	2	2	2	2	2	2	2	3	3	2
23	1	2	6	2	1	2	6	2	0	0	0	84	169	94	115	1	1	1	1	1	1	1	1	1	1	1	1	1	1	2	3	2	3	2	1	2	2	3	3	2	2	2	2	2	2	2	2	2	2
61	2	1	1	5	3	2	2	1	1	1	0	68	151	97	106	0	0	0	0	0	0	0	0	0	0	0	0	0	2	2	3	3	2	3	3	2	3	3	2	3	2	3	3	3	3	3	3	3	3
33	1	2	1	2	2	2	6	1	1	0	0	79	176	93	99	0	0	0	0	0	0	1	0	0	0	0	0	0	1	3	2	2	3	2	1	1	3	2	1	3	1	1	1	3	3	3	4	4	3
33	2	1	1	5	2	2	2	1	1	1	0	78	161	104	102	0	1	1	1	0	0	0	0	0	0	0	0	0	4	4	4	3	2	3	2	2	2	2	2	4	4	4	4	4	4	4	4	4	4
33	1	1	1	4	1	2	6	2	0	0	0	99	175	105	108	0	1	1	1	0	0	0	0	0	0	0	0	0	2	2	2	3	3	3	2	1	3	3	1	2	1	3	2	3	3	3	3	3	3
44	1	1	1	5	2	2	3	2	0	0	0	104	177	109	117	0	1	1	1	0	1	0	0	0	0	0	0	0	2	1	4	3	2	1	3	3	2	3	3	3	1	3	1	1	3	2	4	4	3
44	2	1	3	2	2	2	3	2	0	0	0	63	160	89	99	0	1	1	1	0	0	0	0	0	0	0	0	0	2	3	2	3	4	1	3	1	3	3	2	4	2	4	4	3	3	3	4	4	4
23	2	2	6	4	2	2	6	2	1	1	0	55	170	76	84	0	0	0	0	0	0	0	0	0	0	0	0	0	2	3	2	2	3	3	3	4	3	2	2	2	3	3	2	2	2	1	1	1	1
20	2	2	6	2	2	2	6	2	1	1	0	50	168	70	81	0	0	0	0	0	0	0	0	0	0	0	0	0	2	3	2	2	3	3	3	4	3	2	2	2	3	3	2	2	2	1	1	1	1
41	1	1	2	4	2	2	3	1	0	0	0	76	171	98	100	0	0	0	0	0	0	0	0	0	0	0	0	0	2	3	2	3	3	2	4	2	3	3	3	3	3	2	3	2	3	3	3	3	4
39	2	1	1	4	2	2	3	1	0	1	0	68	154	90	111	0	0	0	0	0	0	0	0	0	0	0	0	0	3	3	3	3	3	2	3	2	3	3	3	3	3	3	3	3	3	3	3	3	3
55	1	1	6	1	2	2	3	2	0	0	0	90	175	93	98	0	0	0	0	0	0	0	0	0	0	0	0	0	3	3	1	2	2	1	1	2	2	2	2	2	1	1	1	1	3	2	3	4	4
19	2	2	5	2	1	2	6	1	0	0	0	58	156	76	91	1	1	1	1	1	0	0	0	0	0	0	0	1	3	3	3	3	4	1	3	3	3	2	3	2	2	3	3	4	4	4	4	3	3
23	2	2	6	4	2	2	4	1	0	0	0	57	160	78	97	1	1	1	1	1	1	1	0	0	0	0	0	1	2	2	3	2	2	1	2	2	3	3	2	2	2	1	2	2	3	2	3	3	3
49	2	1	3	1	2	2	3	2	0	0	0	79	165	98	111	0	0	0	0	0	0	0	0	0	0	0	0	0	2	2	2	3	2	2	3	2	2	2	2	2	2	2	3	2	2	2	2	3	2
60	2	1	3	1	2	2	3	1	1	0	0	80	158	105	115	0	1	1	1	0	0	0	0	0	0	0	0	0	4	3	3	3	3	2	2	2	3	3	3	3	2	4	2	3	3	2	2	2	2
22	2	2	6	2	2	2	4	1	1	0	0	51	162	78	96	1	0	0	0	0	0	0	0	0	1	0	0	0	3	4	3	3	2	3	3	3	3	3	3	2	4	2	3	3	3	3	3	3	3
30	2	1	4	6	3	2	2	1	1	1	0	50	160	70	81	0	1	1	1	0	0	0	0	0	0	0	0	0	1	4	3	3	4	2	3	1	3	3	3	4	4	4	3	3	3	3	3	3	3
22	2	2	6	4	2	2	4	1	1	0	0	55	160	87	98	0	0	0	0	0	0	0	0	0	0	0	0	0	3	4	3	3	3	4	3	3	3	4	3	4	3	2	3	3	4	3	4	3	4
23	2	2	6	4	1	1	6	2	0	0	0	58	170	71	99	0	0	0	0	0	0	0	0	0	0	0	0	0	3	3	2	3	3	3	4	2	3	4	2	2	3	3	4	4	3	3	4	4	4
22	2	1	6	4	3	2	2	1	0	1	0	62	164	90	101	1	1	1	1	1	1	1	0	1	1	1	1	0	2	2	2	2	4	2	4	3	3	4	4	2	2	2	2	2	2	2	3	4	4
42	2	1	3	1	2	2	3	2	1	1	0	73	160	99	107	0	0	1	1	0	0	0	0	0	0	0	0	0	4	1	2	3	3	2	3	1	4	3	2	2	1	2	4	4	2	3	3	1	2
23	2	2	6	4	2	2	6	2	0	1	0	57	166	87	95	0	0	0	0	0	0	0	0	0	0	0	0	0	1	2	2	2	2	1	1	2	2	2	1	1	1	1	1	1	1	1	1	1	1
39	2	1	3	2	2	2	3	2	0	0	0	61	160	80	96	0	0	0	0	0	0	0	1	0	0	0	0	0	4	3	4	3	4	3	4	3	3	4	4	3	3	3	4	3	4	3	4	4	4
19	1	2	4	1	2	2	6	2	0	0	0	76	182	84	100	0	0	0	0	0	0	0	0	0	0	0	0	0	3	1	1	3	4	1	3	4	2	3	4	4	4	1	2	1	1	1	4	4	4
48	1	1	4	1	2	2	3	2	0	0	0	75	185	88	102	0	0	0	0	0	0	0	0	0	0	0	0	0	1	1	2	2	1	1	3	2	1	2	2	2	2	1	1	1	1	1	1	3	2
47	2	1	3	1	2	2	3	2	0	0	0	80	154	92	114	1	1	1	1	1	1	0	0	0	0	0	0	1	3	4	3	4	4	4	4	3	4	3	2	4	3	2	4	1	4	4	4	4	4
30	1	1	4	3	2	2	2	1	1	1	0	90	180	101	102	0	0	0	0	0	0	0	0	0	0	0	0	0	1	3	2	3	3	2	4	1	2	3	2	2	1	2	2	3	3	3	3	3	3
37	2	1	3	4	2	2	2	1	1	1	0	72	165	103	108	0	0	0	0	0	0	0	0	0	0	0	0	0	3	3	4	3	3	3	4	2	4	4	4	3	2	3	4	4	3	4	3	4	4
26	1	2	5	3	1	2	6	1	0	1	0	81	180	93	103	0	0	0	0	0	0	0	0	0	0	0	0	0	1	2	3	3	4	1	3	3	3	2	3	3	2	1	2	1	2	3	3	3	3
36	1	1	1	4	1	2	2	1	1	1	0	90	170	107	110	1	0	1	0	0	0	0	0	0	0	0	0	0	2	3	2	3	3	3	3	2	2	2	2	2	3	2	3	3	3	3	2	3	3
32	2	1	1	4	2	2	2	1	1	1	0	67	161	90	108	0	0	0	0	0	0	0	0	0	0	0	0	0	2	3	2	3	3	2	3	3	2	2	2	2	2	2	2	2	2	2	2	3	2
24	2	2	6	4	2	2	6	2	0	0	0	80	170	93	113	0	0	0	0	0	0	0	0	0	0	0	0	0	2	3	3	2	3	3	3	2	2	2	2	3	2	2	3	3	3	3	3	3	3
52	2	1	3	1	2	2	6	1	1	1	0	53	155	80	91	1	1	1	1	1	1	1	0	0	0	1	0	1	3	3	2	3	2	3	3	2	3	3	3	3	2	2	3	2	3	3	3	3	2
28	1	2	5	4	2	2	6	1	0	1	0	80	180	87	90	0	0	0	0	0	0	0	0	0	0	0	0	0	2	3	2	3	3	3	3	2	3	3	2	3	2	2	3	2	3	3	2	3	2
58	1	1	6	1	2	1	6	1	1	1	0	93	172	97	100	0	0	0	1	0	0	0	0	0	0	0	0	0	1	1	2	2	2	3	2	2	2	3	2	3	2	1	2	2	2	1	2	3	2
23	2	1	3	2	2	2	2	1	0	0	0	62	165	77	102	0	0	0	0	0	0	0	0	0	0	0	0	0	1	1	3	2	2	2	2	3	3	3	2	3	2	3	2	2	2	2	2	2	2
22	2	2	5	4	1	1	6	1	0	0	0	45	158	68	87	0	0	0	0	0	0	0	0	0	0	0	0	0	1	4	3	3	4	2	3	3	3	3	3	3	2	3	3	3	3	3	4	3	4
23	2	2	6	4	2	2	6	2	0	0	0	64	170	88	91	0	0	0	0	0	0	0	0	0	0	0	0	0	2	3	3	4	4	3	3	2	3	3	4	3	2	2	3	3	3	3	3	3	3
25	1	1	6	4	3	2	2	1	0	1	0	80	178	89	96	0	0	0	0	0	0	0	0	0	0	0	0	0	2	2	2	2	1	2	2	2	2	1	1	1	1	1	2	1	1	1	2	2	2
29	1	1	1	2	2	2	3	1	1	0	0	80	175	90	98	0	0	0	0	0	0	0	0	0	0	0	0	0	3	2	3	2	2	1	3	3	4	3	4	1	4	4	3	3	3	4	4	3	3
24	1	1	3	2	2	2	3	1	0	1	0	61	163	80	86	0	0	0	0	0	0	0	0	0	0	0	0	0	3	2	3	2	2	1	3	3	4	3	4	1	4	4	3	3	3	4	4	3	3
24	2	1	6	4	2	2	2	2	1	1	0	77	168	89	113	0	1	1	1	1	0	0	0	0	0	0	0	0	2	4	3	4	4	2	3	2	3	4	3	3	2	3	4	3	3	4	4	4	4
24	1	2	4	2	2	2	6	2	0	0	0	68	179	82	94	0	0	0	1	0	0	1	1	0	0	0	0	1	2	2	3	2	3	1	3	2	1	4	4	2	1	1	1	1	1	2	4	4	2
55	1	1	4	1	2	2	6	2	0	0	0	67	170	95	103	1	1	1	0	1	0	0	0	0	0	0	0	1	2	2	3	2	3	1	3	2	1	4	4	3	1	1	1	1	1	1	4	4	4
54	2	1	3	1	2	2	6	2	0	0	0	65	168	90	101	0	0	0	1	0	0	0	1	0	0	0	0	1	2	2	3	2	1	1	1	1	1	1	4	4	1	2	4	3	2	1	3	1	1
26	1	2	4	4	2	2	6	2	0	0	0	74	177	86	97	0	0	0	0	0	0	1	0	0	0	0	0	0	2	3	2	3	1	3	2	1	4	4	3	1	1	1	1	1	1	4	4	4	4
32	1	2	4	2	2	2	6	2	0	0	0	98	179	100	110	0	0	0	0	0	1	0	1	0	1	0	0	1	2	2	3	2	3	1	3	2	1	4	4	3	1	1	1	1	3	3	3	4	4
23	1	2	6	4	2	2	4	2	0	0	0	61	170	90	100	1	1	0	0	1	0	0	0	0	0	0	0	0	3	4	4	4	4	4	4	3	4	4	4	4	4	1	2	3	4	4	4	4	4
23	2	1	5	2	1	2	6	2	0	1	0	70	170	86	99	1	1	1	1	0	0	0	0	0	0	1	0	0	2	4	2	3	3	3	3	3	2	3	2	2	2	2	3	2	3	3	3	3	2
37	1	1	4	2	2	2	3	2	0	0	0	95	192	106	110	1	1	1	1	1	1	0	0	1	0	0	0	0	1	1	2	1	2	1	2	2	2	3	3	2	3	1	2	2	2	2	2	2	1
50	2	1	3	2	2	2	3	1	0	1	0	80	160	97	110	1	1	1	1	0	0	0	0	0	0	1	0	1	4	3	2	1	2	1	3	2	2	3	3	3	2	2	2	2	2	2	3	3	3
25	2	1	3	2	2	2	6	2	0	1	0	70	169	97	107	1	1	1	1	0	0	0	0	0	0	1	0	0	3	3	3	3	3	3	3	3	3	3	3	3	3	3	3	3	3	3	3	3	3
18	2	2	5	2	2	2	6	1	1	1	0	70	165	79	98	1	1	1	1	1	0	0	1	1	1	0	1	1	1	1	2	2	2	2	2	1	1	1	1	2	2	2	2	2	2	2	1	2	2
53	1	1	2	3	2	2	3	2	1	0	0	85	170	106	110	0	1	1	1	0	0	0	0	0	1	1	0	0	1	1	2	1	2	1	1	2	2	2	2	2	2	1	2	2	2	2	2	3	3
56	1	1	1	4	1	2	3	2	1	1	1	68	168	104	110	1	1	1	0	0	1	0	1	0	0	0	0	1	3	2	4	3	3	2	3	3	3	4	3	3	3	3	3	3	2	3	3	4	3
23	1	2	5	3	1	2	6	2	0	0	0	98	190	90	95	0	0	0	0	0	0	0	0	0	0	0	0	0	1	3	1	2	2	2	2	2	2	2	2	2	2	2	2	2	2	2	2	2	2
40	2	1	1	3	2	2	3	2	0	0	0	63	163	85	87	0	0	0	0	0	0	0	0	0	0	0	0	0	1	3	3	4	4	2	4	3	4	4	4	2	3	4	4	4	4	4	4	4	4
40	2	1	1	3	2	2	3	2	1	1	0	83	170	86	89	1	1	0	0	0	0	0	0	0	0	0	0	0	1	1	1	1	1	1	1	1	1	2	2	2	2	1	1	1	1	1	1	1	1
31	1	1	1	4	1	2	2	1	0	0	0	85	175	75	85	0	0	0	0	0	1	1	0	0	0	1	0	1	3	4	3	3	4	3	4	1	4	3	1	3	3	4	3	4	3	3	4	4	3
38	2	1	1	4	2	2	3	1	1	1	0	73	160	100	96	0	0	0	0	0	0	0	0	0	0	0	0	0	2	2	2	2	2	2	2	2	2	2	2	2	2	2	2	2	2	2	2	2	2
60	2	3	3	1	2	2	4	1	0	1	0	72	165	110	113	0	1	1	1	0	0	0	0	0	0	0	0	0	2	2	1	2	3	1	2	1	1	2	2	2	2	3	1	1	1	2	2	1	1
27	2	1	3	4	2	2	3	1	0	0	0	82	171	105	101	0	0	0	0	0	0	0	0	0	0	0	0	0	3	3	2	3	4	2	4	2	4	3	4	3	3	3	3	3	3	3	4	4	4
32	2	2	5	4	2	2	6	1	0	1	0	92	165	115	121	0	0	0	0	0	0	0	0	0	0	0	0	0	2	2	2	3	2	1	3	2	2	2	2	2	2	2	1	2	3	2	2	2	2
46	2	1	1	4	2	2	3	2	1	1	1	68	160	95	91	0	0	0	0	0	0	0	0	0	0	0	0	0	3	3	3	3	4	4	3	3	4	3	4	4	3	3	3	4	4	4	3	4	4
27	2	1	1	4	2	2	2	1	0	0	0	60	166	74	112	0	0	0	0	0	0	0	0	0	0	0	0	0	1	3	4	3	2	1	3	2	3	2	2	2	1	2	3	2	1	1	2	3	3
45	2	1	1	4	2	2	3	2	0	0	0	67	155	88	101	0	0	0	0	0	0	0	0	0	0	0	0	0	2	3	3	3	4	2	3	1	4	3	3	4	2	3	4	3	3	3	3	3	3
27	1	2	1	2	2	2	3	2	0	0	0	88	180	99	108	0	0	0	0	0	0	0	0	0	0	0	0	0	1	1	3	2	2	1	2	3	2	3	2	2	3	2	2	1	2	2	2	3	1
18	2	2	6	2	2	2	6	2	0	0	0	55	161	75	94	0	0	0	0	1	0	0	0	0	0	0	0	0	2	2	2	2	2	2	1	2	2	2	3	2	2	1	2	1	2	1	2	3	4
48	2	1	3	2	2	2	3	1	0	0	0	63	159	79	101	0	0	0	0	0	0	0	0	0	0	0	0	0	3	3	2	3	2	4	3	4	3	3	2	2	2	3	3	3	3	3	2	1	2
23	2	2	6	4	2	1	6	1	0	1	0	62	169	82	101	0	0	0	0	0	0	0	0	0	0	0	0	0	3	3	3	4	3	3	3	3	2	2	2	2	2	3	4	4	4	4	4	3	3
27	2	1	3	3	2	2	2	1	1	1	0	63	168	80	101	0	0	0	0	0	0	0	0	0	0	0	0	0	3	4	4	3	4	1	4	2	3	4	4	3	4	4	4	3	4	4	4	4	4
50	1	1	2	2	2	1	6	2	1	1	0	86	178	90	98	1	1	1	1	0	0	1	1	0	0	1	0	0	1	1	3	1	3	1	1	1	1	1	1	1	1	1	1	1	1	1	1	1	1
23	2	2	1	4	1	2	6	2	0	1	0	58	163	72	106	0	0	0	0	0	0	0	0	0	0	0	0	0	2	3	2	2	3	2	4	2	2	2	2	3	1	3	2	2	3	3	3	4	2
40	2	1	6	2	2	2	3	2	1	0	0	63	150	76	113	0	0	0	0	0	0	0	0	0	0	0	0	0	4	2	2	4	1	4	3	1	4	3	4	4	2	1	2	1	2	2	1	3	2
50	1	1	4	2	2	2	3	2	0	1	0	68	170	76	100	0	0	0	0	0	0	0	0	0	0	0	0	0	1	3	1	1	1	2	2	1	1	3	1	2	2	1	1	1	3	1	2	2	2
23	2	2	4	3	2	2	6	1	0	0	0	50	170	78	75	0	1	1	0	0	0	0	0	0	0	0	0	0	2	4	4	3	4	2	4	3	3	4	3	3	1	3	4	3	4	4	4	4	4
35	2	1	3	2	1	2	3	1	0	0	0	55	159	80	96	0	0	0	0	0	0	0	0	0	0	0	0	0	2	4	3	3	4	1	2	1	3	3	2	2	1	4	4	4	4	4	4	3	3
30	1	1	4	4	2	2	2	1	0	0	0	85	175	90	98	1	1	0	1	0	0	0	1	1	0	0	0	0	3	3	3	2	2	2	3	2	3	3	3	3	1	3	4	3	4	3	3	2	3
31	2	2	4	4	1	2	6	2	0	1	0	64	162	80	101	0	0	0	0	0	0	0	0	0	0	0	0	0	1	3	4	4	4	2	3	2	3	3	3	3	1	4	3	3	3	3	3	3	4
35	1	2	5	1	2	1	6	2	1	1	0	68	160	76	105	0	1	1	0	0	0	1	0	0	0	0	0	0	2	3	1	1	1	4	2	1	2	3	4	2	1	4	3	1	3	2	2	2	2
50	2	2	5	1	2	2	6	2	1	1	0	92	175	100	106	0	0	0	0	0	0	0	0	0	0	0	0	0	3	4	4	4	2	3	4	3	4	4	4	4	2	4	4	4	1	3	2	4	1
28	1	2	4	1	1	2	1	1	0	1	0	88	175	105	105	0	0	0	0	0	0	0	0	0	0	0	0	0	3	2	3	3	4	2	4	1	1	2	2	3	3	1	3	1	1	1	2	4	3
43	1	1	4	2	2	2	6	2	1	1	0	95	175	110	110	0	0	0	0	0	0	0	0	0	0	0	0	0	1	1	1	2	1	1	2	3	4	3	2	2	1	1	2	2	1	1	2	1	3
29	2	1	5	1	2	2	6	2	1	1	0	73	150	97	106	0	0	0	0	0	0	0	0	0	0	0	0	0	3	4	4	3	1	4	4	2	2	3	2	3	1	3	4	2	3	3	3	1	2
19	2	2	5	2	2	2	6	2	1	1	1	90	169	105	111	0	0	0	0	0	0	0	0	0	0	0	0	0	2	3	3	3	2	4	3	4	4	4	4	1	2	3	4	3	4	4	4	4	4
53	1	1	4	1	2	2	3	2	1	1	0	86	175	105	105	0	0	0	0	0	0	0	0	0	0	0	0	0	1	3	2	1	1	1	2	3	1	3	3	2	3	3	2	3	3	3	3	2	3
33	1	4	1	5	3	2	6	1	0	0	0	83	180	90	100	0	0	0	0	0	0	0	0	0	0	0	0	0	1	1	1	4	1	3	1	1	1	2	1	1	1	1	1	1	1	1	1	4	1
30	1	1	1	5	2	2	2	1	1	1	0	70	185	86	96	0	0	0	0	0	0	0	0	0	0	0	0	0	1	1	2	2	2	3	3	2	2	2	2	2	2	2	1	1	1	2	2	3	3
44	1	1	4	3	3	2	6	2	0	0	0	80	176	86	98	0	0	0	0	0	0	0	0	0	0	0	0	0	2	1	3	3	2	2	3	3	3	3	3	3	3	1	1	1	1	1	2	3	4
20	2	1	3	2	3	2	6	2	0	0	0	48	167	90	94	0	0	0	1	0	0	0	0	0	0	0	0	0	4	4	4	4	4	4	4	4	1	4	4	4	4	4	4	4	4	4	4	4	4
39	2	1	3	2	3	2	6	2	0	0	0	70	170	98	104	0	0	0	0	0	0	0	0	0	0	0	0	0	4	4	4	4	4	4	4	4	4	4	4	4	4	4	4	4	4	4	4	4	4
27	2	1	6	4	1	2	2	1	0	1	0	85	169	103	111	0	1	1	1	0	1	0	0	1	0	0	1	0	3	4	2	3	3	3	3	2	3	3	3	2	2	3	3	3	3	3	3	3	3
24	2	1	3	2	2	2	2	2	1	1	0	59	170	98	101	0	0	0	0	0	0	0	0	0	0	0	0	0	1	4	2	3	2	1	1	1	2	2	1	2	2	1	2	2	2	3	2	4	3
36	2	4	6	4	2	2	6	1	1	1	0	45	160	85	90	0	0	0	0	0	0	0	0	0	0	0	0	0	2	3	4	3	4	2	3	1	2	2	2	1	1	3	3	2	3	3	4	3	3
57	2	1	3	1	2	2	3	2	1	1	0	60	150	77	90	0	0	1	1	0	0	0	0	0	0	0	0	0	3	3	2	3	2	2	3	2	2	2	2	3	2	2	2	2	2	3	3	2	2
29	2	1	3	4	1	2	2	1	1	1	1	55	160	78	95	1	1	0	1	0	0	0	1	1	0	0	0	0	3	3	3	2	2	2	3	2	3	3	3	3	1	3	4	3	4	3	3	4	4
26	2	1	5	4	2	2	2	1	1	1	0	58	164	80	95	0	0	0	0	0	0	0	0	0	0	0	0	0	3	3	3	4	2	4	4	2	4	2	3	3	2	4	4	3	3	4	3	3	3
42	2	1	3	1	2	1	3	2	1	1	0	90	165	105	111	1	1	1	1	1	1	1	1	1	1	1	1	1	2	3	2	2	3	4	3	2	2	3	2	2	2	4	3	3	3	3	3	2	3
23	2	2	1	4	2	2	6	2	1	1	0	58	169	81	96	0	0	0	0	0	0	0	0	0	0	0	0	0	2	3	3	3	1	2	3	2	3	3	4	2	2	3	4	2	3	3	3	2	2
45	1	2	4	4	2	2	1	1	1	1	0	82	178	98	96	0	0	0	0	0	0	0	0	0	0	0	0	0	1	2	1	1	1	2	2	2	2	3	2	3	2	2	2	2	2	3	4	2	2
24	1	2	4	3	2	2	6	1	1	1	0	72	176	82	98	0	0	0	0	0	0	0	0	0	0	0	0	0	2	2	2	2	2	1	3	2	2	3	3	3	2	2	2	2	2	2	3	4	3
32	2	2	1	5	3	2	1	1	1	1	0	52	170	78	93	0	0	0	0	0	0	0	0	0	0	0	0	0	2	2	2	2	2	1	3	2	2	2	2	2	2	1	1	1	2	2	2	3	2
28	1	1	1	5	1	2	3	2	1	1	1	78	170	88	90	1	1	1	1	1	1	1	1	1	1	1	1	1	3	3	2	2	2	2	2	2	2	3	2	2	3	2	3	3	2	2	2	3	3
29	2	1	3	3	1	2	3	1	1	1	0	60	164	80	94	0	0	0	0	0	0	0	0	0	0	0	0	0	3	4	4	3	2	2	2	1	3	3	3	2	3	3	3	4	3	3	3	3	3
23	2	2	6	4	2	2	6	1	0	1	0	58	168	80	106	0	0	1	0	0	0	0	0	1	1	0	0	0	2	2	3	2	1	2	3	2	4	4	3	3	1	2	2	3	4	3	4	4	3
44	2	1	3	1	2	2	3	2	0	0	0	89	168	102	113	1	1	1	0	0	0	0	0	0	0	0	0	0	3	4	3	3	4	1	4	1	4	3	4	3	2	3	3	2	4	4	3	3	4
26	1	2	1	4	2	2	6	2	1	1	0	80	180	90	99	0	0	0	0	0	0	0	0	0	0	0	0	0	1	2	2	2	2	1	2	1	2	2	1	2	1	1	2	1	2	2	1	2	1
50	1	1	1	3	2	2	3	2	1	1	0	73	175	98	100	0	1	1	1	0	0	0	0	0	0	0	0	0	1	1	1	1	3	1	1	2	1	1	2	2	2	1	1	1	1	1	2	1	2
33	1	4	4	1	1	2	6	1	0	0	0	110	172	120	114	0	0	0	0	0	0	0	0	0	0	0	0	0	2	3	2	3	3	2	4	2	3	3	3	3	3	3	3	2	3	3	3	3	4
53	2	1	3	1	2	2	3	1	0	0	0	77	155	110	108	1	1	1	1	1	0	0	0	0	0	0	0	0	3	4	4	3	3	2	4	2	3	3	3	3	3	3	3	3	4	4	4	4	4
39	2	1	3	1	2	2	3	1	0	0	0	65	160	100	109	0	0	0	0	0	0	0	0	0	0	0	0	0	4	3	3	3	1	4	4	3	3	4	4	3	4	4	4	4	4	4	4	4	4
44	2	1	3	1	2	2	3	2	0	0	0	89	168	102	113	1	1	1	0	0	0	0	0	0	0	0	0	0	3	4	3	3	4	1	4	1	4	3	4	3	2	3	3	2	3	3	2	4	4
51	1	1	1	4	2	2	3	2	0	0	0	75	175	90	107	1	1	1	1	0	0	0	0	0	0	0	0	0	1	1	2	3	2	1	1	2	3	2	2	1	3	1	1	1	1	1	2	3	4
46	1	1	4	1	2	2	3	1	0	0	0	104	187	105	119	0	1	1	0	0	0	1	0	0	0	0	0	1	1	1	2	1	2	1	1	2	2	2	3	2	2	1	1	1	1	1	2	2	2
59	2	1	3	1	2	2	1	2	0	0	0	78	166	108	123	0	0	1	0	0	0	0	0	0	0	0	0	0	2	3	1	3	2	2	2	3	3	2	2	2	1	2	2	2	2	2	2	2	2
52	1	1	3	1	2	2	3	2	0	0	0	78	160	112	114	0	0	1	0	0	0	0	0	0	0	0	0	0	2	4	2	2	2	2	1	1	1	2	2	2	1	2	1	1	1	2	2	1	3
55	2	1	3	1	2	2	2	1	0	0	0	80	154	107	106	0	1	1	1	0	0	0	0	0	0	0	0	1	3	3	2	2	3	3	3	3	3	3	2	2	2	3	2	1	2	2	2	2	2
47	1	1	1	2	2	2	3	2	0	0	0	79	162	97	105	1	1	1	0	0	0	0	0	0	0	0	0	0	1	3	2	1	1	1	1	1	2	2	3	1	1	1	1	1	1	1	2	1	1
19	2	2	6	2	2	2	6	2	0	0	0	39	158	59	90	0	0	0	0	0	0	0	0	0	0	0	0	0	3	4	2	3	4	1	2	1	1	2	3	2	1	4	4	4	4	4	4	3	3
58	1	1	2	1	2	2	1	2	0	0	0	108	175	111	108	0	0	1	1	0	0	0	0	0	0	0	0	0	1	1	1	1	3	1	1	2	1	3	2	1	1	1	1	1	1	2	3	1	2
59	1	1	4	1	2	2	3	2	0	0	0	68	170	95	105	0	0	0	0	0	0	0	0	0	0	0	0	0	1	1	1	1	2	1	1	1	1	1	2	1	1	2	1	1	1	1	1	2	2
37	2	2	3	1	2	2	6	2	0	0	0	60	162	90	101	1	1	1	0	0	0	0	0	0	0	0	0	0	3	4	2	2	3	2	4	1	3	2	4	3	1	4	3	4	4	4	4	4	4
59	1	1	2	1	2	2	2	1	0	0	0	65	164	104	100	0	0	0	0	0	0	0	0	0	0	0	0	0	2	2	1	1	1	1	1	2	2	1	1	2	1	2	2	1	1	1	1	1	2
27	2	1	3	4	2	2	3	1	1	1	0	83	169	85	95	1	0	1	0	0	0	0	0	0	0	0	0	0	2	2	2	3	3	3	2	1	2	1	2	2	3	2	1	1	2	3	2	2	2
44	2	2	3	1	1	2	1	1	0	0	0	70	161	98	111	0	0	0	0	0	0	0	0	0	0	0	0	0	1	4	1	1	4	4	3	1	2	2	2	3	1	2	2	2	4	4	3	3	1
23	2	2	6	4	2	2	1	1	0	0	0	58	163	80	106	0	0	0	0	0	0	0	0	0	0	0	0	0	2	2	2	3	3	3	2	1	2	1	2	2	3	2	1	1	2	3	2	2	2
25	2	2	4	3	1	2	6	2	0	0	0	52	167	68	93	0	0	0	0	0	0	0	0	0	0	0	0	0	1	2	1	3	2	2	2	1	2	1	2	3	1	1	3	1	2	2	3	3	2
47	1	1	1	4	2	2	3	2	1	1	0	75	172	99	100	0	0	0	0	0	0	0	0	0	0	0	0	0	1	2	1	2	2	1	3	1	1	2	2	3	1	1	1	1	2	3	2	2	1
27	1	1	4	4	2	2	2	1	1	0	0	65	173	87	97	0	0	0	0	0	0	0	0	0	0	0	0	0	2	1	3	1	1	1	4	3	2	2	2	1	1	3	1	1	1	1	1	1	1
18	1	2	5	1	2	2	6	2	0	1	0	61	175	89	98	0	0	0	0	0	0	0	0	0	0	0	0	0	1	3	1	3	2	1	1	1	1	1	2	4	1	4	2	4	2	2	3	4	3
30	2	2	4	4	2	2	6	2	0	0	1	58	170	85	99	0	0	0	0	0	0	0	0	0	0	0	0	0	2	3	1	3	4	1	1	1	1	2	4	4	1	1	4	1	3	3	4	4	4
32	2	1	3	4	1	2	6	2	1	1	0	60	161	90	103	1	1	1	1	1	1	1	1	0	1	1	1	1	2	3	2	3	3	2	3	2	2	2	3	3	1	3	3	3	2	3	3	3	4
22	2	2	4	2	1	2	6	2	0	1	0	54	170	77	91	0	0	0	0	0	0	0	0	0	0	0	0	0	1	2	1	3	3	2	1	1	1	1	3	4	1	1	1	1	2	1	1	3	4
21	2	2	5	2	2	2	6	2	1	0	0	50	170	75	91	0	0	0	0	0	0	0	0	0	0	0	0	0	1	4	2	3	1	3	2	1	3	1	2	3	1	4	4	4	4	4	1	4	1
40	2	1	3	2	2	2	3	2	0	0	0	72	160	100	108	0	1	1	1	0	0	0	0	0	0	0	0	0	2	3	1	1	4	1	2	1	1	4	1	1	1	4	4	4	4	4	4	4	4
24	1	2	4	2	2	2	6	2	0	0	0	83	185	85	103	1	1	1	1	1	1	0	0	0	0	0	0	1	1	1	1	2	1	1	2	2	2	3	2	1	2	1	1	1	1	1	2	3	1
40	2	2	3	3	1	2	6	1	0	1	1	65	162	80	83	1	0	0	1	1	1	1	0	1	1	1	0	1	1	2	3	3	1	1	2	1	2	1	2	2	1	3	2	3	1	1	2	2	2
52	1	1	2	4	2	2	3	2	0	0	0	80	170	90	92	1	1	0	1	0	1	0	1	0	1	0	1	0	1	2	3	2	1	2	3	1	2	3	2	1	3	2	1	2	3	2	1	3	2
32	2	2	3	1	1	1	1	1	1	1	0	74	155	100	93	0	0	0	0	1	0	0	0	1	0	1	0	0	1	1	1	1	1	1	1	1	1	1	1	1	1	1	1	1	1	1	1	1	1
39	1	1	4	5	2	2	3	1	0	0	0	100	172	100	92	1	1	1	1	1	1	0	0	0	0	0	0	0	2	4	3	2	3	2	4	3	2	3	2	3	2	4	2	3	4	2	3	4	3
31	2	1	3	2	1	2	2	1	1	1	0	62	162	76	78	1	1	1	1	1	1	1	1	0	0	0	1	1	4	4	4	3	2	3	4	4	4	3	2	4	4	4	4	1	3	2	4	4	4
47	1	4	2	1	1	1	1	1	1	0	1	70	190	70	100	1	0	1	0	1	0	1	0	1	0	1	0	1	1	2	3	4	3	2	1	2	3	4	3	2	1	2	3	4	3	2	1	2	3
48	1	1	1	3	2	2	2	1	1	0	1	110	195	90	97	1	0	1	0	1	1	1	0	0	1	0	0	1	1	3	2	4	2	3	4	1	3	4	2	3	3	2	3	4	2	3	4	2	3
52	1	1	2	2	1	2	2	1	1	1	1	95	178	80	81	0	1	1	1	1	1	1	1	1	1	0	1	1	1	2	2	2	2	2	2	2	2	2	2	2	2	2	2	1	1	1	2	2	2
38	1	3	2	2	1	1	2	2	0	1	1	80	165	87	93	1	0	1	0	1	0	1	0	1	0	1	0	1	1	2	3	4	3	2	1	2	3	4	3	2	1	2	2	3	3	2	2	1	2
40	1	3	4	3	2	1	2	2	1	1	0	85	180	84	90	1	1	0	0	1	1	0	0	1	1	0	1	0	1	1	1	2	2	3	4	3	2	1	2	3	4	3	2	1	2	3	4	3	2
43	2	1	3	1	2	2	2	2	0	1	0	85	175	78	86	1	1	1	1	1	0	0	1	1	1	1	1	1	3	4	1	3	3	4	3	3	2	3	4	4	3	2	3	3	3	3	2	3	2
63	2	1	2	3	2	2	3	1	0	0	0	105	169	100	96	0	0	0	0	0	0	0	0	0	0	0	0	0	3	4	2	4	3	3	2	2	2	1	2	2	1	2	2	2	1	2	1	2	2
36	1	1	4	2	3	2	3	1	0	0	0	69	172	86	79	1	1	1	1	1	1	1	1	0	0	0	0	1	1	2	1	2	1	1	2	2	2	1	1	2	3	2	2	1	3	1	2	3	3
31	2	1	3	3	2	2	2	3	0	1	1	80	178	94	91	1	1	1	1	1	1	1	1	1	0	1	1	1	3	4	3	3	4	3	3	2	3	3	3	4	3	3	3	4	3	4	2	3	3
30	2	1	3	3	3	2	3	1	0	0	0	64	164	80	80	1	1	1	1	1	0	0	0	0	0	0	0	0	4	4	3	3	4	3	3	2	3	3	4	3	1	4	3	4	4	4	3	4	4
31	2	1	3	2	3	2	3	1	0	0	0	73	170	82	91	1	1	1	1	1	1	1	1	1	0	0	0	1	2	3	3	3	4	3	2	2	3	2	3	2	2	3	3	3	2	2	3	3	2
39	1	2	5	2	1	2	6	1	1	1	0	85	185	90	94	0	0	0	0	0	0	0	0	0	0	0	0	0	2	2	1	2	2	2	1	2	2	2	2	3	3	3	1	3	1	1	1	2	2
24	2	1	3	1	1	2	6	2	1	0	1	50	158	74	77	0	0	0	0	0	0	0	0	0	0	0	0	0	1	4	2	3	1	4	4	3	4	4	4	4	4	4	4	4	4	4	4	4	4
29	2	1	3	2	1	2	6	2	1	0	1	59	171	79	79	1	0	0	0	0	1	1	1	1	1	1	1	0	1	4	2	3	1	4	4	3	4	4	4	4	4	4	3	4	4	4	4	4	4
50	1	1	3	1	2	2	3	1	1	1	1	70	177	97	100	1	0	0	0	0	0	0	0	0	0	0	0	0	3	2	3	4	3	2	3	2	3	3	2	3	2	3	2	3	2	2	3	3	3
45	1	1	1	3	2	2	3	1	1	1	1	93	180	100	97	1	1	1	1	0	0	1	1	1	1	1	1	1	1	2	2	4	3	3	3	3	3	4	3	4	3	4	4	4	4	4	4	4	4
30	2	1	3	2	1	1	3	2	0	0	0	60	170	85	94	0	0	0	0	0	0	0	0	0	0	0	0	0	3	3	3	3	3	3	2	2	2	2	3	3	3	2	2	2	2	2	3	4	4
46	2	1	3	2	2	1	2	1	0	1	0	69	163	90	93	1	0	0	1	1	0	1	0	1	0	1	0	1	1	2	2	3	1	3	3	1	2	3	3	2	1	2	3	3	2	1	2	3	1
43	1	2	4	3	2	2	1	1	0	0	1	78	170	90	94	1	0	1	1	0	1	0	1	0	1	1	0	1	1	3	2	1	2	3	3	1	3	2	2	3	2	1	1	2	3	2	1	2	3
34	2	2	3	1	1	2	6	2	0	0	1	65	170	83	85	0	0	0	0	0	0	0	0	0	0	0	0	0	2	3	2	2	2	2	2	2	1	2	4	1	2	2	2	2	2	4	4	4	4
53	2	1	3	4	2	2	2	1	0	0	0	80	165	102	98	1	0	0	1	1	0	1	0	1	0	1	0	1	1	2	1	2	3	3	2	1	2	2	1	2	3	1	2	3	2	1	3	2	1
23	2	3	4	3	2	1	2	2	0	1	1	57	162	80	84	1	1	0	1	0	1	0	1	0	1	1	1	0	1	2	3	4	3	2	1	2	3	3	2	2	1	3	3	4	4	3	3	2	1
25	1	3	3	2	1	1	2	1	1	1	1	62	159	77	73	1	0	1	0	1	0	1	0	1	1	1	1	1	1	2	2	1	2	1	3	3	2	1	3	2	3	2	3	2	3	2	3	2	3
39	1	4	3	3	1	1	1	2	0	0	0	74	160	87	88	1	0	1	0	1	0	1	0	1	0	1	0	1	1	1	2	2	3	3	3	2	1	1	2	3	4	3	2	1	2	3	2	1	2
20	1	2	5	2	2	2	6	2	0	1	1	69	165	90	92	1	1	0	0	1	0	1	0	1	0	1	0	1	1	2	3	4	3	2	1	4	3	2	1	1	1	2	3	2	3	4	3	4	4
44	2	1	3	1	1	2	2	1	1	1	1	70	160	75	71	0	0	0	0	0	0	0	0	0	0	0	0	0	4	3	4	4	3	1	3	3	3	3	4	3	3	4	3	3	3	4	4	3	3
58	2	1	3	1	1	1	2	1	0	0	1	65	163	95	89	0	0	0	0	0	0	0	0	1	1	0	0	0	4	4	3	3	3	3	3	4	2	2	3	2	2	3	3	3	4	4	3	3	3
60	2	1	3	1	2	1	2	1	1	1	0	72	164	99	95	0	0	0	0	0	0	0	0	0	0	0	0	0	4	4	2	2	3	2	3	3	3	3	3	3	2	4	2	3	4	4	4	3	3
37	2	1	3	4	2	1	3	2	1	0	0	61	167	73	79	0	0	0	0	0	0	0	0	0	0	0	0	0	3	3	3	2	1	1	1	3	3	3	4	2	1	2	3	4	4	3	4	4	3
35	1	2	1	5	2	2	6	2	1	1	0	70	170	85	89	0	0	0	0	0	0	0	0	0	0	0	0	0	2	1	1	1	1	1	2	2	3	3	2	2	3	3	2	2	2	2	3	2	2
35	1	1	1	5	1	2	3	2	1	1	0	77	178	93	101	0	0	0	0	0	0	0	0	0	0	0	0	0	2	2	3	3	3	1	3	2	2	3	2	3	2	2	3	2	2	2	2	3	3
40	1	1	1	4	1	2	2	1	1	1	0	85	162	73	76	0	0	0	0	0	0	0	0	0	0	0	0	0	2	3	2	2	3	1	3	2	2	2	2	3	2	2	3	3	2	2	2	3	2
25	2	2	5	2	1	2	1	1	0	0	0	85	160	95	98	0	0	0	0	0	0	0	0	0	0	0	0	0	3	3	3	3	3	3	2	2	3	3	3	3	3	3	3	3	3	2	2	2	2
40	2	2	3	2	2	2	6	2	0	0	0	55	160	48	75	1	1	1	1	0	0	0	1	1	0	1	0	0	2	4	2	3	3	1	3	2	2	3	3	2	1	1	3	3	4	4	3	2	4
36	1	1	1	4	2	2	3	1	0	1	0	82	183	95	102	0	0	0	0	0	0	0	0	0	0	0	0	0	2	2	2	2	2	2	2	2	2	2	2	2	3	1	1	1	1	1	1	1	1
30	2	1	3	5	2	2	2	1	0	0	0	52	165	70	76	0	0	0	0	0	0	0	0	0	0	0	0	0	4	4	4	4	4	4	4	3	4	4	4	4	4	4	4	4	4	4	4	4	4
42	1	1	1	4	1	2	3	2	0	0	0	84	163	79	85	0	0	0	0	0	0	0	1	0	0	0	0	0	2	2	2	1	1	1	2	2	2	3	3	3	2	2	3	2	3	2	2	3	3
38	1	1	1	5	2	2	3	1	1	1	1	75	184	96	99	0	1	1	1	0	0	0	0	0	0	1	0	0	1	1	1	1	1	1	2	2	2	3	2	2	3	3	2	2	1	1	2	2	3
39	1	3	4	2	1	1	1	1	1	1	1	67	158	92	95	0	0	0	0	0	0	0	0	0	0	0	0	0	1	2	2	2	2	1	2	3	2	2	2	3	3	2	2	2	2	3	2	3	2
32	1	1	1	4	2	2	2	1	1	1	0	80	167	76	78	0	0	0	0	0	0	0	0	0	0	0	0	0	2	1	3	1	2	1	2	2	2	2	3	3	3	2	2	2	3	3	2	2	3
37	1	2	5	2	2	1	6	2	0	0	0	74	180	90	96	0	0	0	0	0	0	0	0	0	0	0	0	0	2	3	4	1	3	1	2	2	2	4	2	3	4	1	2	4	2	3	2	4	2
43	2	1	2	2	1	1	3	1	1	1	0	69	172	91	96	0	0	0	0	0	0	0	0	0	0	0	0	0	4	4	4	3	4	1	3	3	3	4	3	3	4	4	3	3	4	4	4	3	3
38	2	1	1	4	2	2	2	1	1	1	1	62	162	82	87	0	0	0	0	0	0	0	1	0	0	0	0	0	3	3	3	3	3	2	3	3	3	3	3	3	2	3	3	3	3	3	3	3	3
43	1	3	2	3	2	1	1	1	1	1	0	85	168	95	92	0	0	1	1	0	0	0	0	0	0	0	0	0	2	2	2	3	3	1	3	3	2	2	3	2	2	2	3	3	3	2	2	2	3
47	1	4	5	1	1	1	1	1	1	1	1	92	173	97	91	1	1	1	1	0	0	0	0	0	0	0	0	0	1	1	1	1	1	1	1	1	1	1	1	1	1	1	3	3	3	3	3	3	2
27	2	1	3	4	2	2	2	1	0	0	0	64	160	75	81	1	1	1	0	0	0	0	0	0	0	1	1	0	2	2	2	2	2	2	2	2	2	2	2	2	2	2	4	4	1	1	1	4	2
54	2	1	3	2	3	2	3	2	0	0	0	67	155	104	117	1	0	1	0	0	0	0	0	0	0	0	0	0	4	4	4	4	4	4	4	4	4	4	4	4	4	4	4	4	4	4	4	4	4
22	2	2	4	2	2	2	6	2	0	0	1	56	163	77	75	0	0	0	0	0	0	0	1	1	1	1	0	0	3	3	2	3	3	2	2	2	2	2	3	3	3	3	3	2	2	3	1	3	3
30	1	1	3	4	2	2	2	1	0	0	0	73	160	82	80	0	0	1	0	0	0	0	0	0	0	0	0	0	2	4	3	3	3	1	4	2	3	3	3	3	3	3	2	3	4	4	4	4	4
40	1	2	4	2	2	2	6	2	0	0	1	75	180	92	90	1	1	1	1	1	0	0	1	1	0	1	1	0	1	1	1	2	2	1	1	1	1	1	1	1	1	1	1	1	1	1	1	1	1
27	2	2	4	3	2	2	1	2	0	0	0	45	143	68	65	1	1	0	1	1	1	1	1	0	1	1	0	1	1	4	1	2	4	1	3	3	2	4	3	2	3	1	2	1	3	2	2	1	4
35	2	2	5	2	2	2	6	2	0	0	1	82	180	90	89	0	1	1	0	1	0	0	0	0	0	0	0	0	2	2	2	2	3	2	1	2	3	2	2	2	2	2	2	2	2	2	2	2	2
37	1	4	5	3	1	1	1	1	0	1	0	74	180	90	87	1	0	1	0	1	1	1	0	1	1	0	1	0	1	2	2	3	3	3	3	2	2	3	3	4	3	2	1	2	3	4	3	2	1
32	2	1	2	1	1	1	1	1	1	1	1	70	179	88	91	1	1	1	1	0	0	0	0	1	1	1	1	0	1	1	2	2	3	3	4	4	3	3	2	2	1	1	2	2	3	3	4	4	3
20	1	2	4	4	2	2	6	2	1	1	0	59	165	75	79	0	0	0	0	0	0	0	0	0	0	0	0	0	1	1	1	1	1	1	1	1	1	1	1	1	1	1	1	1	1	1	1	1	1
34	2	2	3	1	1	2	1	1	1	1	1	95	156	100	121	0	0	0	0	0	0	0	0	0	0	0	0	0	1	2	2	2	2	2	2	2	2	2	2	2	2	2	2	2	2	2	2	2	2
49	2	2	3	2	2	2	4	1	1	1	1	85	162	107	121	1	1	1	1	1	1	1	1	1	1	1	1	1	2	2	2	2	2	2	2	2	2	2	2	2	2	2	2	2	2	2	2	2	2
25	2	2	5	4	2	1	6	2	0	0	1	52	160	75	79	0	0	0	0	0	0	0	0	0	0	0	0	0	3	4	3	4	3	4	3	4	3	3	3	4	4	3	3	3	3	4	4	3	3
40	1	1	4	2	2	1	6	2	1	0	1	75	170	90	96	0	0	0	0	0	0	0	0	0	0	0	0	0	2	1	2	1	2	3	1	2	1	3	2	3	2	2	2	2	2	2	2	2	2
45	2	1	3	1	1	1	6	2	0	0	0	63	160	80	85	1	0	0	0	0	0	0	0	0	0	0	0	0	2	2	2	4	4	2	1	2	2	2	3	3	2	2	2	2	2	2	3	3	2
21	2	2	6	4	2	2	6	1	0	0	0	75	162	86	95	1	0	0	0	0	0	0	0	0	0	0	0	0	2	3	2	3	2	4	3	2	3	3	3	2	4	4	4	3	4	3	4	3	3
29	2	2	3	2	2	2	1	1	0	0	0	84	158	90	111	1	1	1	0	0	1	0	0	0	0	0	0	0	1	4	1	1	4	1	4	1	1	1	1	1	1	1	1	1	1	1	1	1	1
25	2	1	3	3	2	1	2	1	0	0	0	55	168	83	90	0	1	0	0	0	0	0	0	0	0	0	0	0	2	4	1	4	4	2	4	1	4	4	4	4	3	4	4	4	4	4	4	4	4
32	2	2	1	5	2	2	1	1	1	0	0	60	165	88	87	0	0	0	0	0	0	0	0	0	0	0	0	0	3	4	3	4	3	4	3	4	3	3	3	3	4	3	3	4	3	3	3	3	3
25	1	2	5	4	1	1	6	2	0	0	0	68	168	90	94	0	0	1	1	0	0	0	0	0	0	0	0	0	4	4	4	4	4	4	4	4	4	4	4	4	4	4	4	4	4	4	4	4	4
20	2	2	5	1	1	1	6	2	0	0	1	55	160	74	78	0	0	0	0	0	0	0	0	0	0	0	0	0	3	3	3	3	3	3	3	2	3	3	3	3	3	3	3	3	3	3	3	3	3
35	1	2	4	1	1	2	1	2	0	1	1	85	167	112	93	1	0	0	1	0	0	1	0	0	0	0	0	1	2	3	2	1	2	2	1	3	2	1	1	2	2	3	1	2	2	2	1	2	1
35	1	2	5	1	1	2	6	2	0	1	0	80	167	85	90	0	0	0	0	0	0	0	0	0	0	0	0	0	3	2	1	1	1	2	4	2	3	4	3	2	1	2	3	4	3	2	1	2	3
26	2	2	4	2	2	2	6	2	0	0	0	80	155	110	126	0	0	1	0	0	0	0	0	0	0	0	0	0	2	3	3	2	4	4	4	3	4	3	4	3	1	1	4	1	4	4	2	3	2
34	1	3	4	1	1	1	1	1	0	0	0	83	192	95	105	0	0	0	0	0	0	0	0	0	0	0	0	0	1	2	4	4	2	1	3	3	3	3	3	2	2	2	3	3	3	2	2	2	3
49	2	1	3	5	2	2	3	1	1	1	0	85	165	89	98	1	1	1	0	0	0	0	0	0	0	0	0	0	4	3	3	3	3	1	1	1	2	3	3	2	2	4	3	3	3	3	3	3	3
55	1	3	2	2	2	1	4	1	0	0	0	93	170	150	160	0	0	0	0	0	0	0	0	0	0	0	0	0	4	4	4	4	4	4	4	4	4	4	4	4	4	4	4	4	4	4	4	4	4
38	1	2	3	1	2	2	3	1	0	0	0	84	150	100	98	1	1	1	1	1	1	1	1	1	1	1	1	1	3	4	4	4	4	4	4	4	4	4	4	4	4	4	4	4	4	4	4	4	4
49	1	4	1	4	3	1	1	1	1	1	1	58	150	78	74	1	1	1	1	1	1	1	1	1	1	1	1	1	4	3	2	3	2	2	3	2	3	3	2	1	2	3	4	4	3	4	3	4	4
48	2	2	1	2	3	2	1	1	0	0	0	80	166	140	126	1	1	1	1	1	1	0	0	0	0	0	0	0	3	3	3	4	4	3	3	3	3	3	3	3	4	3	4	4	4	4	4	4	4
36	2	1	3	5	1	2	3	1	1	1	1	61	154	80	79	0	0	0	0	0	0	0	0	0	0	0	0	0	3	4	3	3	3	2	4	3	3	3	2	3	3	2	3	3	4	4	3	3	3
40	2	1	3	2	1	1	3	2	0	0	0	65	165	86	84	0	0	0	0	0	0	0	0	0	0	0	0	0	3	3	3	3	3	3	3	3	3	3	3	3	3	3	3	3	3	3	3	3	3
30	1	1	6	4	2	2	2	1	0	0	1	79	180	68	65	1	0	1	1	0	0	0	0	0	0	0	0	0	2	1	1	2	3	3	1	1	1	1	1	1	1	2	1	1	2	1	1	1	1
37	2	4	6	3	2	2	2	2	1	1	1	62	158	95	92	1	0	1	0	1	0	1	0	1	0	1	0	1	1	1	2	2	3	3	4	4	3	3	2	1	2	2	3	2	2	3	3	3	3
29	2	1	3	1	1	1	2	1	0	0	0	48	148	65	69	1	1	1	1	1	1	1	1	0	0	0	1	1	1	2	1	2	1	1	2	2	2	1	1	2	3	2	2	1	1	3	1	2	3
52	2	1	3	1	2	2	4	2	1	1	0	68	168	80	89	0	0	0	0	0	0	0	0	0	0	0	0	0	3	4	2	3	4	4	4	3	3	2	2	2	1	2	2	1	2	2	2	1	2
51	1	3	2	1	1	1	1	1	1	1	1	67	160	91	97	0	1	0	1	0	1	0	1	0	1	0	1	0	1	1	2	1	1	2	1	3	3	4	4	3	2	1	2	3	4	3	2	1	2
35	1	1	4	4	2	1	2	2	0	0	1	75	178	90	99	1	1	1	1	1	1	1	1	1	1	1	1	1	2	2	2	2	2	2	2	2	2	2	2	2	2	2	2	2	2	2	2	2	2
25	1	2	4	3	2	1	6	2	0	0	1	79	172	101	93	1	1	0	0	0	0	0	0	0	0	0	0	0	4	3	4	3	4	3	2	4	3	3	2	4	4	3	3	3	3	3	4	3	3
38	1	1	2	5	3	2	3	1	0	0	0	95	180	78	82	1	1	1	1	1	1	1	1	0	1	1	0	1	3	4	1	3	3	4	3	3	2	3	4	4	3	2	3	3	3	3	1	3	4
50	2	1	3	4	2	2	3	2	0	0	0	80	184	95	101	1	1	1	1	0	0	0	0	0	0	0	0	0	3	3	3	2	2	1	3	3	3	3	3	3	3	2	2	2	2	3	3	3	2
54	2	4	6	4	2	2	1	2	0	0	1	79	168	93	92	1	0	1	0	1	0	1	0	1	0	1	0	1	1	2	3	4	2	1	2	3	4	3	2	1	2	3	4	2	1	1	2	3	4
47	1	2	1	4	3	2	1	1	1	1	0	82	194	100	112	1	1	1	0	0	0	0	0	0	0	0	0	0	4	4	4	4	4	4	4	3	4	4	4	4	4	4	4	4	4	4	4	4	4
38	2	1	3	2	2	2	6	2	0	0	0	60	160	85	91	0	0	0	0	0	0	0	0	0	0	0	0	0	2	2	2	2	2	2	2	4	4	4	4	2	2	2	2	2	2	4	4	4	2
38	1	4	4	2	2	2	4	1	0	1	1	70	180	80	95	1	0	1	1	0	1	0	1	0	1	1	1	1	1	1	2	2	3	3	4	4	3	2	1	3	3	3	4	3	2	3	4	1	3
32	1	2	4	3	2	2	1	2	0	0	0	73	175	85	88	1	1	1	1	1	1	1	0	1	0	0	0	1	3	4	1	3	3	4	3	2	3	4	3	2	4	3	3	1	3	3	3	2	4
30	2	2	3	2	1	1	1	2	1	1	1	90	190	90	101	1	1	1	1	0	0	1	0	1	0	1	0	0	1	2	3	4	3	2	1	4	3	2	1	3	2	1	2	3	4	3	2	3	4
22	2	2	4	1	2	2	6	2	0	0	0	53	153	65	64	1	1	1	1	1	1	1	0	1	1	1	1	1	3	4	2	3	3	2	2	3	3	4	2	3	3	4	4	3	1	2	3	3	4
40	1	1	4	4	2	2	2	1	1	1	0	85	180	80	90	1	1	0	0	1	1	1	0	0	1	0	1	0	1	2	3	2	1	1	2	3	4	4	4	3	3	2	2	1	2	2	3	4	3
31	1	3	1	3	2	2	1	1	1	1	1	75	175	73	78	1	1	1	1	1	0	0	0	1	1	1	1	1	2	3	4	3	3	4	4	4	4	3	3	4	4	2	4	2	4	2	2	3	4
37	1	2	4	3	2	2	1	1	0	0	0	90	168	95	97	1	1	1	1	1	1	1	0	0	0	0	0	0	3	3	1	1	3	2	1	1	1	1	2	2	3	2	3	2	3	2	3	4	2
26	1	2	6	4	1	1	6	2	0	0	0	58	165	77	84	0	0	0	0	0	0	0	0	0	0	0	0	0	1	1	1	1	1	1	1	1	1	1	1	1	1	1	1	1	1	1	1	1	1
43	2	1	3	1	2	1	3	2	0	0	0	72	164	85	84	0	0	0	0	0	0	0	0	0	0	0	0	0	2	3	1	2	3	3	4	1	2	2	3	1	2	1	3	1	2	3	4	4	2
41	1	2	4	1	1	1	6	2	1	0	0	80	164	90	95	0	0	0	0	0	0	0	0	1	1	1	1	0	3	1	3	2	2	1	2	3	3	3	2	2	2	2	2	2	2	2	2	2	1
28	1	3	4	3	1	1	1	1	1	1	0	95	190	90	102	1	0	1	0	1	0	1	0	1	0	1	0	1	1	2	2	3	4	3	2	1	2	3	4	3	2	1	2	3	3	4	3	2	1
40	1	2	4	4	1	2	2	3	0	1	1	85	170	99	103	1	0	1	0	1	0	1	0	1	0	1	0	1	1	2	3	4	3	2	1	2	3	4	3	2	1	2	3	4	3	2	1	2	3
22	1	2	2	1	1	1	1	1	1	1	1	75	175	73	78	1	0	1	0	1	0	1	0	1	0	1	0	1	1	2	1	2	4	3	4	3	1	2	1	2	1	4	3	4	3	4	1	2	1
30	1	1	2	2	1	1	1	1	1	1	1	70	170	86	90	1	0	1	0	1	0	1	0	1	0	1	0	1	1	2	3	4	3	2	1	2	3	4	3	2	1	2	3	4	3	2	1	2	3
60	2	4	5	1	1	1	6	2	0	0	0	82	168	86	90	1	1	1	1	1	1	1	1	1	1	1	1	1	2	4	4	4	3	2	3	4	4	4	3	1	4	3	1	1	3	1	3	4	4
23	1	2	5	3	1	1	6	2	1	1	1	60	168	73	76	0	0	0	0	0	0	0	0	0	0	0	0	0	2	2	2	3	3	1	2	3	3	2	2	2	3	3	3	2	2	2	3	3	3
38	2	1	3	1	3	2	2	1	1	1	0	72	165	96	87	1	1	1	1	1	1	1	1	1	1	1	1	1	4	3	2	3	2	2	1	2	1	2	2	3	3	3	3	1	1	2	3	2	1
22	2	2	5	3	1	2	6	2	0	0	0	50	155	88	79	1	1	1	1	0	0	0	0	0	0	0	0	0	4	4	4	4	4	4	4	4	4	4	4	4	4	4	4	4	4	4	4	4	4
27	1	2	5	3	2	1	6	2	0	0	0	62	168	85	87	0	0	0	0	0	0	0	0	0	0	0	0	0	2	2	2	2	2	2	2	2	2	2	2	2	2	2	2	2	2	2	2	2	2
43	1	3	4	3	1	1	2	1	0	1	1	90	180	105	95	1	0	1	0	1	0	1	0	1	0	1	0	1	1	2	3	4	2	1	2	3	4	3	2	1	3	2	3	1	4	1	2	3	2
51	1	2	4	3	1	1	2	1	0	1	1	70	165	73	80	1	1	0	0	1	1	0	0	1	1	1	0	0	1	1	2	2	3	3	4	4	3	3	2	2	1	1	2	2	3	3	4	4	3
40	1	4	6	4	2	2	2	3	0	0	1	85	163	90	95	1	1	0	0	1	0	1	0	1	0	1	0	1	1	1	2	3	3	4	4	3	2	1	2	3	4	3	2	1	1	2	3	4	4
49	1	3	1	1	1	1	2	1	1	1	1	85	190	83	90	1	0	1	0	1	0	1	0	1	0	1	0	1	1	2	2	3	3	2	2	2	3	2	3	2	3	2	3	2	3	2	1	4	4
56	1	2	6	2	1	2	1	2	0	0	0	83	179	98	94	0	0	0	0	0	0	0	0	0	0	0	0	0	1	2	1	3	1	3	1	3	1	3	1	2	1	3	1	2	3	1	2	3	1
31	1	1	1	4	2	1	2	1	1	0	0	63	161	71	75	0	0	0	0	0	0	0	0	0	0	0	0	0	3	3	3	3	2	2	1	2	3	3	3	2	2	2	3	3	3	2	2	2	3
28	2	2	1	5	3	2	1	1	0	0	0	55	165	73	78	0	0	0	0	0	0	0	0	0	0	0	0	0	2	3	3	2	2	2	2	2	2	2	2	2	2	2	2	2	2	2	2	2	2
36	2	1	3	3	2	1	3	1	0	0	0	70	170	86	90	0	0	0	0	0	0	0	0	0	0	0	0	0	4	4	3	3	3	3	3	3	3	4	3	3	3	3	3	4	4	3	3	3	3
40	1	1	1	4	2	2	2	1	0	0	0	90	190	90	110	0	0	0	0	0	0	0	0	0	0	0	0	0	2	2	2	2	2	2	2	2	2	2	2	2	4	3	3	2	2	2	2	2	2
44	1	1	4	2	1	2	3	1	1	1	1	108	180	111	102	0	0	1	1	0	0	0	0	0	0	0	0	0	3	2	2	2	3	1	3	1	2	2	3	2	3	3	2	3	2	2	4	3	4
30	2	1	3	2	2	2	6	1	0	0	0	80	169	85	94	0	0	0	0	0	0	0	0	0	0	0	0	0	2	2	2	2	2	2	2	1	3	3	3	3	3	3	2	2	2	2	2	2	3
33	1	3	2	3	2	2	1	2	1	1	0	72	180	90	91	1	1	0	0	1	1	0	0	1	1	0	0	1	1	2	3	4	3	2	1	2	3	4	3	2	1	2	3	4	3	2	1	2	3
27	2	4	3	2	2	1	2	2	0	1	1	68	170	80	79	1	0	1	0	1	0	1	0	1	0	1	0	1	1	1	2	3	3	2	1	1	2	1	2	3	1	2	3	2	1	2	3	2	1
26	2	4	4	2	1	1	2	3	0	1	1	65	168	70	75	1	1	0	1	0	1	0	1	0	1	0	1	0	1	1	2	3	3	2	2	3	2	3	3	3	3	2	1	1	2	3	3	2	3
28	2	3	4	3	2	2	2	2	0	1	1	74	174	73	78	1	1	0	1	0	1	0	1	0	1	0	1	0	1	1	2	2	3	3	4	3	2	1	2	3	4	3	2	1	2	3	2	1	2
32	1	3	4	3	2	1	2	2	0	1	1	80	181	90	92	1	1	0	1	0	1	0	1	0	1	0	1	0	1	1	2	2	3	3	4	4	3	2	1	2	3	3	2	1	2	3	3	2	1
33	2	1	3	2	2	1	2	1	1	1	0	52	152	65	70	1	1	1	1	1	1	0	0	0	0	0	1	1	4	4	3	3	1	3	3	4	3	4	1	4	4	3	2	4	3	4	2	2	4
43	1	1	1	5	2	2	3	2	1	0	0	90	170	89	87	1	0	0	0	0	0	0	0	0	0	0	0	0	2	2	2	2	2	2	2	2	2	2	2	2	2	2	2	2	2	2	3	3	3
50	1	4	4	3	2	2	2	2	0	1	1	70	176	85	88	1	0	1	0	1	0	1	0	1	0	1	0	1	1	2	3	3	2	3	3	2	2	3	2	3	2	3	2	3	2	3	2	2	3
46	1	4	4	3	2	1	2	2	0	1	1	67	170	78	76	1	0	1	0	1	0	1	0	1	0	1	0	1	1	2	3	3	2	1	2	3	4	2	1	2	3	4	2	1	2	3	1	2	3
40	1	3	4	3	1	1	2	1	1	1	1	82	186	90	94	1	0	1	0	1	0	1	0	1	0	1	0	1	1	2	1	3	3	2	1	2	3	3	2	1	2	3	2	3	4	3	2	1	2
49	1	4	6	4	2	2	4	2	0	0	1	75	174	84	88	1	0	1	0	1	0	1	0	1	0	1	0	1	1	2	3	2	3	2	3	2	2	3	1	4	4	4	3	3	3	2	2	2	1
61	2	1	3	1	2	2	3	2	0	0	0	65	172	75	78	0	1	1	1	1	1	1	1	1	1	1	1	1	4	4	3	2	3	2	3	2	3	2	1	2	3	4	1	2	3	3	2	3	4
58	1	3	4	3	1	1	4	2	0	1	1	88	184	100	102	1	0	1	0	1	0	1	0	1	0	1	0	1	1	2	3	3	4	4	3	2	1	2	1	3	1	3	3	2	2	2	3	3	4
40	1	1	1	4	1	1	2	1	0	0	0	85	170	100	110	1	1	1	1	1	0	0	0	0	0	1	0	0	1	2	1	1	1	1	1	2	1	1	1	2	2	1	1	1	2	2	1	2	1
54	1	3	4	3	1	1	4	1	0	1	1	83	182	99	97	1	0	1	0	1	0	1	0	1	0	1	0	1	1	2	3	2	2	3	3	2	3	2	3	2	3	2	3	2	3	2	3	2	2
51	1	2	4	3	2	1	6	2	0	1	1	82	179	100	95	1	1	0	1	0	1	0	1	0	1	0	1	0	1	2	3	2	1	2	3	4	2	1	2	3	4	3	2	1	2	3	4	3	2
56	1	1	2	1	3	2	3	2	0	0	0	65	179	105	110	0	0	0	0	0	0	0	0	0	0	0	0	0	2	2	4	4	4	2	4	1	4	4	2	3	4	2	2	2	4	4	2	4	4
57	2	1	3	1	1	2	3	2	0	1	1	65	165	100	96	0	1	0	0	0	0	0	0	0	0	0	0	0	2	2	2	2	2	2	2	2	2	2	2	2	2	2	2	2	2	2	3	3	3
18	1	2	4	2	1	1	6	2	0	0	1	55	165	80	84	0	0	0	0	0	0	0	0	0	0	0	0	0	2	2	2	2	2	2	2	2	2	2	2	2	2	2	2	2	2	2	2	2	2
50	1	3	5	1	1	1	1	1	1	1	1	90	180	90	110	1	1	1	1	1	0	0	0	0	0	0	0	0	2	2	3	3	2	1	2	3	2	3	2	2	3	3	3	2	2	2	3	3	3
20	2	2	5	3	2	1	6	2	0	0	1	48	155	69	74	0	0	0	0	0	0	0	0	0	0	0	0	1	4	4	4	4	3	3	4	3	3	4	3	4	3	3	3	4	4	4	3	3	3
33	2	1	3	4	2	1	2	2	1	0	0	57	162	70	78	0	0	0	0	0	0	0	1	0	0	0	0	0	3	3	3	3	3	3	3	3	3	3	3	3	3	3	3	3	3	3	3	3	3
35	2	4	5	1	1	1	4	1	0	0	1	73	159	93	98	0	0	0	0	0	0	0	0	0	0	0	0	0	2	2	1	1	2	1	2	2	3	3	3	2	2	2	2	2	2	2	2	3	3
50	1	1	1	4	2	2	3	2	0	0	1	78	170	90	96	0	0	0	0	0	0	0	0	0	0	0	0	0	2	2	3	2	2	2	2	2	2	2	2	2	3	2	2	2	2	2	2	3	3
48	2	2	3	3	2	2	6	2	1	1	0	62	158	64	66	1	1	1	1	1	0	0	0	0	0	1	1	1	4	4	3	3	1	3	3	4	3	4	2	2	1	4	4	4	3	3	4	4	3
22	2	3	3	2	1	2	3	2	1	0	0	69	168	84	85	0	0	0	0	0	0	0	0	0	0	0	0	0	4	4	2	3	3	1	2	1	3	3	3	3	2	3	3	3	4	4	3	3	3
65	1	1	4	1	2	2	3	2	0	0	0	90	180	104	102	0	0	0	0	0	0	0	0	0	0	0	0	1	2	2	3	2	2	1	3	2	2	2	3	2	2	2	2	2	2	2	2	3	2
26	1	2	5	1	1	2	6	1	0	0	0	61	170	81	92	0	0	0	0	0	0	0	0	0	0	0	0	0	4	2	2	2	2	2	2	3	3	3	3	2	2	4	4	3	4	4	4	3	3
63	1	1	5	1	1	1	3	2	0	0	0	64	178	85	87	0	1	1	1	0	1	0	0	0	0	0	0	0	3	3	2	1	2	2	2	2	2	3	2	2	3	2	3	3	2	2	3	4	3
43	1	1	1	4	2	2	3	2	1	0	0	76	189	84	86	0	1	1	1	0	0	0	0	0	0	0	0	0	3	2	3	4	3	2	3	4	4	3	3	3	4	3	2	4	4	3	3	2	3
34	2	1	3	1	2	2	3	1	0	0	0	70	165	80	84	0	0	0	0	0	0	0	0	0	0	0	0	0	4	4	4	4	3	3	3	3	3	3	3	3	4	4	4	4	3	3	3	4	4
39	2	2	5	4	1	1	6	2	0	0	0	55	160	78	75	0	0	0	0	0	0	0	0	0	0	0	0	0	4	4	4	4	4	4	4	4	4	4	4	4	4	4	4	4	4	4	4	4	4
37	2	1	4	3	2	2	3	1	0	1	0	104	177	97	102	0	0	0	0	0	0	0	0	0	0	0	0	1	2	2	1	1	2	1	2	1	2	2	2	2	2	2	2	2	2	2	2	2	3
24	1	2	5	2	1	1	6	2	0	0	0	70	193	88	90	0	0	0	0	0	0	0	0	0	0	0	0	0	2	2	3	3	4	1	4	3	4	4	4	3	2	2	2	2	3	2	3	4	4
56	2	3	3	1	1	1	4	1	1	1	0	103	180	104	101	0	0	0	0	0	0	0	0	0	0	0	0	0	3	3	4	4	4	3	4	4	4	3	4	3	4	3	4	3	4	3	4	4	4
21	1	2	1	4	2	1	6	2	0	0	1	95	183	92	94	0	0	0	0	0	0	0	0	0	1	0	0	1	3	2	1	3	2	1	2	2	1	2	3	2	2	3	3	2	2	2	4	3	3
29	1	2	1	4	1	2	6	2	0	1	0	83	190	91	98	0	0	0	0	0	0	0	0	0	0	0	0	0	1	2	3	3	2	1	2	2	2	2	2	2	3	3	2	2	2	3	3	2	2
30	2	2	5	4	1	1	6	2	0	0	0	56	163	78	77	0	0	0	0	0	0	0	0	0	0	0	0	0	4	4	4	3	4	2	4	3	4	4	4	3	3	2	4	3	4	4	4	4	4
29	1	2	5	4	1	1	6	1	1	1	0	107	180	102	108	0	0	0	0	0	0	0	0	0	0	0	0	0	2	2	3	3	4	2	4	3	4	4	4	3	2	2	2	2	3	2	3	4	4
35	1	2	4	1	1	1	6	2	0	0	0	70	178	90	99	0	0	0	0	0	0	0	0	0	0	0	0	0	4	4	4	4	4	2	4	4	4	4	4	3	3	4	4	4	4	4	4	4	4
29	2	2	6	3	2	2	6	2	0	0	0	80	198	97	106	0	0	0	0	0	0	0	0	0	0	0	0	0	2	3	2	3	3	2	4	3	3	4	4	4	1	3	2	3	3	2	3	4	4
31	1	1	4	4	2	2	3	1	0	0	0	90	188	90	98	0	0	0	0	0	0	0	0	0	0	0	0	0	4	4	3	3	4	1	4	4	3	3	4	4	4	4	4	3	4	4	3	3	4
28	2	1	1	4	2	2	1	2	1	1	0	68	160	158	84	0	0	0	0	0	0	0	0	0	0	0	0	0	4	3	4	3	3	3	4	4	3	3	3	3	3	3	3	4	4	3	3	4	4
37	1	1	1	3	2	2	3	1	0	0	0	80	198	90	96	0	0	0	0	0	0	0	0	0	0	0	0	0	2	3	4	2	3	2	3	4	2	3	3	4	4	4	4	3	3	4	3	3	2
28	2	2	5	4	2	2	6	2	0	0	0	70	156	99	87	0	0	0	0	0	0	0	0	0	0	0	0	0	4	4	4	4	4	3	4	4	4	4	4	4	4	4	4	4	4	4	4	4	4
28	2	1	5	4	2	1	2	1	1	1	0	67	171	84	82	0	0	0	0	0	0	0	0	0	0	0	0	0	4	4	4	4	4	2	3	3	3	3	3	3	3	4	4	4	4	4	4	4	3
32	2	1	3	1	2	2	3	1	1	1	0	60	158	97	95	0	0	0	0	0	0	0	0	0	0	0	0	0	4	4	4	3	3	4	3	4	3	4	4	3	3	3	4	4	4	3	3	3	4
37	2	1	3	2	2	2	3	1	1	0	1	60	163	91	100	0	0	1	1	0	0	0	0	0	0	0	1	0	2	3	4	4	4	3	2	4	4	4	3	2	2	3	3	4	4	4	3	2	2
38	2	1	6	5	1	2	6	2	1	1	1	58	156	80	86	0	0	0	0	0	0	0	0	0	0	0	0	0	4	3	4	4	4	3	4	4	4	4	4	3	3	4	4	4	3	4	4	4	3
51	1	1	2	3	2	2	3	2	1	1	0	75	180	94	88	0	1	1	1	0	1	0	0	0	0	0	0	1	4	3	4	3	2	1	4	4	4	4	3	3	2	2	2	2	3	3	3	3	3
43	2	1	3	2	2	2	3	2	1	1	1	78	160	97	91	0	1	1	1	0	0	0	0	0	0	0	0	0	3	3	2	2	3	1	3	2	3	3	3	3	3	3	3	3	3	4	3	3	4
58	2	1	3	1	1	1	3	2	0	0	0	65	158	94	89	0	1	1	1	0	0	0	0	0	0	0	0	0	4	4	4	4	4	2	4	4	3	2	2	2	2	3	3	3	2	2	3	4	4
62	1	1	5	1	1	1	3	2	0	0	0	90	190	98	97	0	0	0	0	0	0	0	0	0	0	0	0	0	3	2	3	4	3	3	4	4	4	3	2	3	4	4	2	3	3	3	2	4	2
58	1	1	4	2	2	2	3	2	0	0	1	78	190	90	94	0	1	1	1	0	0	0	0	0	0	0	0	0	4	4	4	4	3	2	2	3	4	3	3	3	3	3	4	4	4	4	4	4	4
40	1	1	4	3	2	2	3	1	0	0	0	100	190	108	100	0	0	0	0	0	0	0	0	0	0	0	0	0	3	2	3	2	3	3	3	2	4	4	4	4	4	3	2	2	3	4	4	4	4
20	1	2	5	2	1	1	6	1	0	0	0	107	180	100	107	0	0	0	0	0	0	0	0	0	0	0	0	0	2	3	2	3	2	4	2	2	3	4	3	2	2	3	4	4	4	3	3	2	3
35	1	1	4	3	2	2	3	1	0	1	1	65	178	85	94	1	0	1	1	0	0	0	0	0	0	0	1	0	4	4	4	3	3	4	4	3	3	4	4	3	3	4	4	3	3	4	4	3	3
32	2	1	3	5	1	2	3	1	0	0	0	60	158	90	93	0	0	0	0	0	0	0	0	0	0	0	0	0	4	4	4	4	4	1	4	4	4	4	4	4	4	4	3	3	3	3	4	4	3
47	1	4	1	5	2	2	6	2	0	0	0	70	187	90	98	0	0	0	0	0	0	0	0	0	0	0	0	0	3	3	3	3	2	1	4	3	2	3	3	4	4	3	3	4	3	3	4	4	3
28	1	2	5	4	1	1	6	1	0	0	0	60	175	86	96	0	0	0	0	0	0	0	0	0	0	0	0	0	3	3	3	4	4	3	3	4	4	4	3	3	2	4	2	3	3	3	3	4	4
53	1	1	5	1	2	1	3	2	0	0	1	75	172	86	90	1	1	1	0	0	0	0	1	1	1	1	1	1	3	2	1	3	2	1	2	2	1	2	3	2	2	2	2	2	2	2	3	3	3
35	2	2	3	4	2	1	6	2	0	0	0	82	167	90	88	0	0	0	0	0	0	0	0	0	0	0	0	0	3	4	2	2	2	2	2	3	1	2	2	2	3	1	2	3	2	3	3	3	3
37	2	1	1	4	2	1	3	1	0	0	0	81	170	92	97	0	1	1	1	0	0	1	0	0	0	0	0	0	1	4	3	3	3	1	3	2	2	4	3	4	2	3	3	4	4	4	3	3	4
30	1	4	6	3	1	1	6	1	0	0	1	73	169	83	81	0	0	1	1	0	0	0	0	0	0	0	0	0	2	2	1	1	1	2	2	1	2	1	2	1	1	1	1	2	1	2	1	2	2
32	1	2	1	4	2	1	6	2	0	0	0	90	173	97	90	0	0	0	0	0	0	0	0	0	0	0	0	0	2	4	3	4	4	2	3	3	3	4	4	3	4	4	3	3	4	4	3	4	4
26	1	2	5	4	1	1	6	2	0	0	0	70	175	91	90	0	0	0	0	0	0	1	0	0	0	0	0	0	2	1	2	2	3	1	4	2	2	2	2	3	2	4	1	2	1	1	3	4	3
38	1	2	1	6	2	2	6	2	1	0	0	75	187	88	84	0	0	0	0	0	0	0	0	0	0	0	0	0	4	4	4	4	2	1	3	3	2	4	4	3	3	4	3	3	3	3	4	4	3
18	2	2	5	1	1	2	6	2	0	0	0	52	156	77	70	0	0	0	0	0	0	0	0	0	0	0	0	0	3	4	3	2	3	1	3	2	3	2	4	2	2	3	2	2	3	3	2	3	2
35	2	1	1	5	2	2	2	1	0	0	0	65	168	80	83	0	0	0	0	0	0	0	0	0	0	0	0	0	4	4	4	3	3	2	4	3	4	4	3	3	2	4	4	4	4	4	3	3	3
26	2	2	5	4	1	1	6	2	0	0	0	57	164	80	79	0	0	0	0	0	0	0	0	0	0	0	0	0	3	4	3	2	4	1	3	2	3	3	2	2	2	2	3	3	4	4	2	3	2
28	1	2	1	4	1	2	6	2	0	1	1	62	170	95	91	0	0	0	0	0	0	0	0	0	0	0	0	0	2	2	2	2	4	1	4	4	4	4	3	3	3	3	4	3	3	3	3	3	3
40	1	1	1	5	2	2	3	1	1	1	1	68	180	90	97	0	0	0	0	0	0	0	0	0	0	0	0	0	1	2	4	2	3	1	3	4	3	4	4	2	3	4	1	1	3	3	3	3	4
21	2	2	6	2	1	1	6	2	1	1	1	63	164	80	91	0	0	0	0	0	0	0	0	0	0	0	0	0	2	3	2	3	2	1	2	3	3	3	3	2	2	2	2	3	3	3	2	2	2
40	1	1	4	3	2	2	2	1	1	1	1	114	182	107	102	1	0	0	0	0	0	0	0	0	0	0	0	1	2	3	2	1	3	2	2	2	2	3	3	3	2	2	2	1	2	3	3	3	3
35	1	1	1	4	1	2	3	1	0	0	1	80	160	85	83	0	0	0	0	0	0	0	0	0	0	0	0	0	2	2	2	3	3	1	2	2	2	2	3	3	3	2	2	2	3	3	3	2	2
50	1	2	1	4	2	2	6	1	0	0	1	75	170	80	85	0	0	0	0	0	0	0	0	0	0	0	0	0	2	2	4	3	1	2	3	3	3	3	3	3	3	3	2	1	1	3	3	3	3
30	1	2	1	3	1	2	6	2	0	1	1	83	157	93	97	0	0	0	0	0	0	0	0	0	0	0	0	0	2	2	2	3	2	1	2	2	2	3	3	3	2	2	2	3	3	3	2	2	3
45	1	1	1	5	2	2	3	2	0	1	0	70	165	85	80	0	0	0	0	0	0	0	0	0	0	0	0	0	1	1	1	1	1	1	1	1	2	2	2	1	1	1	2	2	2	2	1	1	2
52	1	1	1	6	3	2	3	1	0	0	0	80	175	100	90	0	0	0	0	0	0	0	0	0	0	0	0	0	2	2	4	3	1	2	4	1	2	3	1	4	2	1	1	2	2	2	1	4	2
20	2	1	3	2	2	1	6	2	0	0	0	45	162	68	67	0	0	0	0	0	0	1	0	0	0	0	0	0	1	2	1	2	3	2	1	1	1	1	2	2	1	2	1	3	2	2	3	2	3
40	2	4	2	2	1	1	6	1	1	1	0	69	174	72	76	0	0	0	0	0	0	0	0	0	0	0	0	0	3	3	3	2	3	1	4	4	4	3	3	3	3	3	4	4	3	3	3	3	4
59	1	1	4	1	1	1	3	2	0	0	0	78	173	88	92	0	0	0	0	0	0	0	0	0	0	0	0	0	2	2	2	2	3	2	3	3	3	2	3	2	2	1	1	1	2	2	3	3	3
29	1	2	4	1	1	1	6	1	0	0	0	78	179	97	92	0	0	0	0	0	0	0	0	0	0	0	0	0	3	3	3	2	2	2	3	3	3	4	4	4	4	2	2	2	2	3	3	3	3
23	1	2	4	4	2	2	1	2	1	0	0	84	182	97	94	0	0	0	0	0	0	0	0	0	0	0	0	0	1	2	2	1	1	1	2	2	3	1	3	4	1	1	2	1	2	2	2	4	2
44	1	2	1	6	2	2	1	3	0	0	0	73	178	89	90	0	1	1	0	0	0	0	0	0	0	0	0	0	2	2	2	2	2	2	2	2	2	2	2	2	2	2	2	2	2	2	2	4	4
41	2	1	3	1	2	1	3	2	0	0	1	70	176	94	87	1	1	1	0	0	1	0	1	1	1	1	1	1	3	3	1	3	2	2	3	2	2	2	3	2	2	2	3	2	2	2	3	3	3
32	1	4	1	5	2	2	1	1	0	1	0	85	180	94	92	0	0	0	0	0	0	0	0	0	0	0	0	0	1	3	2	1	4	1	4	1	3	4	4	4	2	1	2	4	2	3	4	4	2
35	2	2	1	5	2	2	6	1	1	1	0	58	164	88	103	1	1	1	0	0	0	0	0	0	0	0	0	0	2	1	3	2	3	1	2	1	1	2	2	1	1	1	1	2	1	2	3	4	2
36	1	1	1	1	2	2	3	2	0	0	0	60	180	87	86	1	1	1	1	0	0	1	0	0	0	0	1	1	1	2	2	3	2	1	3	2	2	3	3	3	1	3	3	2	2	3	3	4	4
45	1	1	2	2	1	1	2	1	0	0	1	80	169	73	80	0	0	0	0	0	0	0	0	0	0	0	0	0	3	3	2	1	1	1	2	2	2	2	2	3	3	2	2	2	2	3	3	3	2
35	1	1	1	4	1	2	3	1	0	0	0	95	174	98	95	1	1	1	1	1	1	1	1	1	1	1	1	1	1	2	2	2	1	1	1	1	1	2	2	1	1	2	1	2	1	2	2	1	2
38	1	1	1	4	2	2	3	2	1	1	0	100	175	100	98	0	0	1	0	0	0	0	0	0	0	0	0	0	2	3	3	3	4	1	4	2	4	3	4	2	2	3	4	4	3	4	3	4	3
39	1	1	4	3	2	1	3	2	1	1	0	87	173	96	107	0	1	1	0	0	0	0	0	1	0	0	0	0	2	2	2	3	2	3	1	3	4	2	1	2	3	4	3	3	2	1	2	3	4
47	1	1	4	2	2	2	2	1	1	1	1	102	176	116	121	1	1	0	1	0	1	1	0	0	0	1	0	1	2	3	4	2	3	1	3	3	2	3	4	1	2	4	3	1	3	4	2	2	3
31	1	1	1	3	2	2	2	1	1	1	1	79	170	92	100	1	0	1	0	1	1	1	0	1	1	1	0	1	1	2	2	2	3	2	4	2	3	4	2	2	4	3	3	2	2	3	2	4	2
29	2	1	3	3	2	2	2	1	1	1	1	63	159	88	98	1	1	0	0	1	0	1	1	0	0	1	0	1	1	1	2	2	3	3	3	4	3	2	1	2	3	3	4	4	3	3	2	2	1
23	2	1	3	2	3	1	3	1	1	1	0	64	162	86	92	0	1	1	0	0	1	0	0	1	1	0	1	0	2	2	3	2	2	3	3	2	3	3	4	4	4	2	2	2	3	2	2	2	4
42	2	1	3	2	2	2	2	1	1	1	1	99	157	117	125	1	0	1	0	1	0	1	0	1	0	1	0	1	1	2	3	4	3	2	1	2	3	4	3	2	1	2	3	4	3	2	1	2	3
54	1	3	2	2	2	2	4	1	1	1	1	97	173	101	113	1	0	0	1	0	1	1	0	1	0	1	0	0	1	1	2	2	2	3	3	3	3	4	4	3	3	3	2	2	2	2	1	1	2
52	2	3	2	3	2	2	4	1	1	1	1	98	160	102	119	1	0	1	0	1	1	1	0	1	0	0	1	0	2	2	2	2	3	3	3	4	4	3	2	2	2	2	1	1	1	2	2	3	4
24	1	2	1	5	2	2	6	2	1	1	1	62	171	86	91	1	1	0	0	1	1	0	0	1	1	0	0	1	2	3	2	3	2	3	2	3	2	3	2	3	2	3	2	3	2	3	2	3	2
56	2	3	2	6	2	2	4	1	1	1	1	102	158	114	122	1	0	1	0	1	0	1	0	1	0	1	0	1	1	1	1	1	2	2	2	2	3	3	3	3	4	4	4	4	3	3	3	3	3
37	2	4	3	3	2	2	4	2	1	1	0	77	159	112	122	1	0	1	0	1	0	1	0	1	0	1	0	1	1	2	3	4	4	3	2	1	2	3	4	3	2	1	2	3	4	3	2	1	2
25	1	2	5	4	2	1	6	2	1	1	0	79	176	84	92	0	1	0	0	1	0	0	0	0	1	0	0	0	1	2	3	2	2	2	3	2	2	1	3	2	1	3	2	3	1	2	3	4	2
25	2	2	6	1	2	2	6	1	1	1	0	75	175	73	79	1	1	1	1	0	1	1	0	1	1	1	0	1	1	3	2	3	4	1	4	2	2	4	4	1	4	4	4	3	3	3	3	4	1
47	1	1	5	1	1	1	3	2	0	0	0	94	174	103	117	1	0	1	0	1	0	1	0	1	0	1	0	1	1	2	3	4	3	2	1	2	3	4	3	2	1	2	3	4	3	2	1	2	3
38	1	1	6	3	2	2	3	2	1	1	0	81	173	89	97	1	1	1	0	0	0	1	0	1	0	1	1	0	1	2	3	4	3	2	1	2	3	4	3	2	1	2	3	4	3	2	1	2	3
26	1	1	4	1	2	2	4	2	0	0	0	78	179	88	94	1	0	1	0	1	1	0	0	1	0	1	1	0	1	2	3	4	3	2	1	2	3	4	3	2	1	2	3	4	3	2	1	2	3
53	2	4	2	4	2	2	4	1	1	1	0	83	172	93	105	1	1	0	1	0	1	0	0	0	1	0	0	1	2	3	1	3	4	2	3	1	3	2	4	2	3	1	3	2	3	4	2	3	4
22	2	2	1	4	2	2	6	2	1	1	1	59	161	81	90	1	0	1	0	1	1	0	0	1	0	1	1	0	2	3	2	4	2	3	3	2	4	1	3	2	4	2	3	4	1	3	2	3	3
41	1	1	1	4	2	2	3	2	1	1	1	91	172	99	119	0	0	0	0	0	0	0	0	0	0	0	0	0	1	3	3	3	2	3	3	4	4	3	3	4	3	4	3	4	2	3	3	4	3
27	1	2	4	2	2	2	6	1	1	1	1	69	176	82	96	0	0	0	0	0	0	0	0	0	0	0	0	0	1	3	3	3	4	3	2	3	2	2	3	3	2	3	4	3	3	2	2	3	3
36	2	4	3	2	2	2	4	1	1	1	1	81	163	96	121	1	0	1	0	1	0	1	0	1	0	1	0	1	2	3	4	2	3	2	4	2	3	4	1	3	4	1	3	4	1	2	3	1	3
60	2	1	3	3	2	2	2	1	1	1	0	78	157	103	120	0	0	0	1	0	0	1	0	1	1	1	0	0	2	3	1	2	3	4	3	2	2	4	3	2	1	2	2	3	4	3	2	2	1
27	2	2	1	5	2	2	6	2	1	1	0	67	161	74	97	0	1	0	0	0	0	0	0	0	1	1	0	1	2	3	2	4	3	2	3	1	3	3	2	3	4	1	3	4	2	3	1	3	4
37	2	3	3	3	2	2	4	1	1	1	1	76	159	97	116	1	0	0	1	0	1	0	1	0	1	0	0	1	2	4	2	3	4	2	3	4	2	2	3	4	2	3	4	1	3	4	2	3	4
28	1	2	4	3	2	2	6	2	1	1	0	79	179	89	113	0	0	0	0	0	0	0	0	0	0	0	0	0	2	3	1	3	3	2	3	1	4	3	2	2	3	1	4	3	2	2	3	2	3
38	2	2	1	5	2	2	1	1	1	1	1	74	162	78	100	1	1	0	1	0	1	0	1	0	0	1	0	1	2	3	2	4	2	3	4	2	3	4	2	3	2	4	2	3	3	4	2	3	1
39	2	1	3	4	2	2	2	1	1	1	1	64	161	74	98	1	0	0	1	0	1	0	1	1	0	0	1	1	2	4	3	4	2	3	2	2	3	4	1	3	4	2	3	4	2	3	1	4	3
29	2	2	4	2	1	2	1	1	1	1	1	65	161	73	93	1	0	1	0	1	0	1	0	1	0	1	0	1	2	4	3	4	2	3	4	2	3	4	2	3	4	2	3	4	2	3	2	3	4
26	2	1	3	4	1	2	2	1	1	1	0	65	156	68	89	0	0	0	0	0	0	0	0	0	0	0	0	0	2	3	1	3	4	3	2	3	3	2	3	4	2	3	2	3	4	2	1	2	3
48	1	3	2	1	2	2	1	1	0	0	1	71	168	73	91	0	0	0	1	0	0	0	0	1	1	0	1	0	2	3	2	4	3	2	3	3	1	3	4	2	3	1	2	2	3	4	4	3	2
53	2	3	3	4	2	2	4	1	1	1	1	72	158	88	112	1	1	0	0	1	1	0	0	1	1	0	0	1	2	2	3	3	4	4	3	3	2	2	3	3	4	4	3	3	2	2	3	3	4
29	2	2	1	4	2	2	1	1	1	1	1	67	159	86	112	1	1	0	1	0	1	0	0	1	0	1	0	0	2	4	3	4	2	3	3	4	2	2	3	4	2	3	4	2	3	4	3	2	3
34	2	2	1	5	2	2	6	2	1	1	1	79	161	103	122	1	0	1	0	1	0	1	0	1	0	1	0	1	2	2	3	4	2	3	3	4	2	3	4	2	3	4	3	4	2	3	1	3	4
46	2	1	6	1	2	2	2	1	1	1	0	78	162	97	115	1	0	1	0	1	0	1	0	1	0	0	0	0	2	4	3	4	2	3	4	2	3	4	2	3	3	4	2	3	1	4	2	3	4
47	2	3	3	1	1	2	1	1	0	0	0	103	160	112	130	1	0	1	0	0	1	0	1	0	1	1	0	1	2	3	4	3	2	4	3	1	3	4	2	3	4	2	3	4	2	3	4	2	3
38	2	4	6	4	2	2	4	2	0	0	0	83	172	98	122	0	0	0	0	0	0	0	0	0	0	0	0	0	2	3	2	3	2	3	4	3	4	3	4	3	4	3	2	3	2	3	2	3	4
29	2	2	1	4	2	2	1	1	1	1	0	68	171	71	93	1	1	0	0	1	1	0	0	1	1	0	0	1	1	1	1	2	2	2	3	3	3	4	4	4	3	3	3	2	2	2	1	1	1
35	2	1	1	5	2	2	3	1	1	1	1	79	162	111	122	1	1	0	1	0	0	1	0	1	1	1	0	0	2	4	3	4	2	3	4	2	3	1	4	2	3	3	1	3	4	2	3	2	4
47	1	3	4	2	2	2	6	2	1	1	1	98	173	112	123	1	0	1	0	1	0	0	1	0	1	1	0	1	1	2	1	2	1	2	3	2	3	2	3	2	3	4	3	4	3	4	3	4	3
54	1	3	2	4	2	2	4	1	1	1	1	99	173	114	121	1	0	1	0	1	0	1	0	1	0	1	0	1	4	3	2	1	2	3	4	3	2	1	2	3	4	3	2	1	2	3	4	3	2
47	1	1	1	6	3	2	3	1	1	1	1	86	171	104	116	1	1	0	1	0	0	1	1	1	0	1	1	0	2	3	2	3	2	3	4	3	4	3	4	3	2	3	2	3	2	3	4	3	2
32	1	1	1	4	2	2	2	1	1	1	1	89	175	101	119	1	0	1	0	1	0	1	0	1	0	1	0	1	1	2	3	4	3	2	1	2	3	4	3	2	1	2	3	4	3	2	1	2	3
34	1	4	4	1	2	2	4	3	1	1	1	76	172	96	107	1	1	0	0	1	1	0	0	1	0	0	1	0	1	1	2	2	3	3	4	4	3	3	2	2	1	1	2	3	3	4	4	3	3
29	2	3	3	4	2	2	3	1	1	1	1	76	160	101	117	0	0	0	0	0	0	0	0	0	0	0	0	0	1	3	3	3	3	2	2	3	3	2	4	3	2	3	2	2	3	3	4	2	3
27	1	1	4	2	1	2	3	1	1	1	1	77	182	89	113	0	0	0	0	0	0	1	0	0	0	1	0	0	2	2	3	3	3	2	2	3	3	2	2	3	2	3	4	2	3	2	2	2	3
31	2	1	3	4	2	2	3	1	1	1	1	72	162	86	112	0	0	0	0	0	0	0	0	0	0	0	0	0	2	2	2	2	3	3	2	2	4	3	3	2	2	2	2	3	3	3	2	3	2
27	1	1	1	4	2	2	2	1	1	1	1	68	172	86	91	1	1	0	1	0	1	0	0	0	1	0	1	1	2	2	3	4	2	3	4	2	3	3	4	2	3	1	1	3	4	2	3	4	2
34	1	2	6	3	2	2	4	2	1	1	0	74	170	94	104	1	0	0	1	0	1	0	1	1	0	0	0	1	2	4	3	3	2	4	1	2	3	4	3	2	3	4	1	2	3	2	2	3	4
46	2	3	3	1	1	2	1	1	1	1	1	102	157	111	120	0	0	0	1	0	0	1	0	1	0	0	1	0	2	3	4	3	3	4	3	4	3	4	3	4	3	3	4	2	4	4	3	3	2
37	1	1	1	4	2	2	3	1	0	0	1	76	176	98	104	0	0	0	0	0	0	0	0	0	0	0	0	0	3	3	4	3	3	2	3	3	3	2	3	2	3	3	2	3	2	3	2	4	3
56	1	4	2	5	2	2	4	1	1	1	1	107	171	112	120	1	0	1	1	0	1	0	1	0	1	0	1	1	2	3	4	3	3	1	3	4	2	3	4	2	3	4	2	3	4	2	3	4	2
45	1	3	1	5	1	2	4	2	0	0	0	74	182	88	94	1	0	1	0	0	1	0	1	1	0	1	0	0	2	3	2	4	2	3	4	3	2	4	2	3	3	4	2	3	3	4	2	1	3
43	1	1	4	3	3	2	3	2	0	0	0	95	172	103	124	0	0	0	0	0	0	0	0	0	0	0	0	0	2	3	1	3	4	3	2	3	2	2	2	3	4	3	3	1	2	3	4	3	2
39	2	3	3	4	2	2	4	1	1	1	0	76	159	91	117	0	0	0	0	0	0	0	0	0	0	0	0	0	2	3	2	4	1	2	3	3	2	1	4	3	2	3	4	1	2	3	3	2	4
29	1	2	4	4	2	2	6	2	1	1	0	79	183	81	97	0	0	0	0	0	0	0	0	1	1	0	0	0	2	3	2	4	1	2	2	3	2	1	4	3	2	2	3	3	3	4	1	2	3
54	2	1	3	1	2	2	2	1	1	1	0	88	158	108	127	0	0	0	0	0	0	0	0	0	0	0	0	0	3	2	4	1	2	2	3	3	2	4	1	2	3	4	4	3	3	2	3	1	3
38	2	1	3	3	2	2	2	1	1	1	1	79	163	81	103	0	0	0	0	0	0	0	0	0	0	0	0	0	1	3	4	4	3	3	2	3	3	3	4	3	3	4	3	3	3	4	2	3	4
28	2	1	3	2	2	2	2	1	1	1	1	69	159	76	92	1	0	0	0	0	0	1	0	1	0	1	0	0	2	3	3	3	3	4	3	2	3	3	4	3	3	3	3	4	3	4	3	3	2
41	1	2	4	2	2	2	1	1	1	1	0	89	175	98	114	0	0	0	0	0	0	0	0	0	0	0	0	0	2	2	3	3	3	2	3	2	2	3	3	2	2	2	3	3	2	2	3	2	3
53	2	4	3	1	1	2	1	1	1	1	1	89	163	98	117	0	0	1	0	0	0	0	1	0	0	0	1	0	2	2	3	3	2	2	2	2	3	3	2	2	3	3	2	2	3	3	3	2	2
36	2	1	3	4	2	2	3	2	1	1	1	77	159	97	113	0	0	0	0	0	0	0	0	0	0	0	0	0	2	3	3	3	3	2	3	2	3	3	3	3	3	2	3	3	2	2	3	3	2
39	1	1	4	2	2	2	3	2	1	1	0	86	172	84	112	0	0	0	1	0	0	0	0	0	1	0	0	0	1	3	3	4	3	3	4	3	3	3	3	2	2	3	2	2	3	2	3	2	2
26	2	2	1	4	2	2	6	1	1	1	0	67	161	78	97	0	0	0	0	0	0	0	0	0	1	0	0	0	2	3	3	4	3	3	4	3	3	2	2	2	3	3	3	4	2	2	3	3	3
28	1	2	1	3	3	2	6	2	1	1	1	86	177	79	96	0	0	1	1	0	0	0	0	1	0	0	1	0	2	3	4	4	3	4	4	3	3	3	3	3	2	3	2	3	2	3	3	2	3
42	1	1	4	2	2	2	3	2	1	1	1	87	171	103	119	0	0	0	0	1	0	0	0	1	0	0	0	1	1	3	3	4	3	4	3	3	2	2	3	3	4	3	3	3	2	2	4	4	2
46	2	1	3	3	1	2	3	2	1	1	1	86	161	99	122	0	0	1	0	0	1	0	0	0	1	1	0	1	1	3	3	3	2	3	3	4	3	3	3	4	2	2	3	3	3	2	3	4	3
37	1	1	4	2	1	2	3	1	1	1	1	89	176	96	114	0	0	0	1	0	0	0	1	1	0	0	0	0	2	3	3	3	3	3	2	2	3	3	3	2	4	2	3	3	2	3	2	3	2
43	2	4	5	4	1	2	1	1	1	1	1	101	160	107	127	0	0	0	0	0	1	0	1	1	0	0	0	1	2	3	3	3	3	2	3	2	3	2	3	3	2	2	3	3	2	3	4	4	3
42	1	1	4	1	2	2	3	2	1	1	1	82	176	98	112	0	0	0	0	0	0	0	0	1	0	1	0	1	2	2	3	3	2	2	3	3	3	3	2	2	3	3	4	3	3	3	2	2	3
39	2	1	3	4	3	2	3	1	1	1	0	74	158	83	101	0	0	0	0	0	0	0	0	0	0	0	0	0	2	2	3	2	2	2	4	2	3	2	3	3	2	2	2	2	2	2	3	2	2
55	1	1	4	1	1	2	2	1	1	1	1	101	173	106	119	1	0	1	1	0	0	0	0	0	1	1	0	0	1	2	2	3	3	4	3	3	3	3	2	2	3	3	3	2	2	3	3	2	3
25	1	2	4	3	2	2	6	2	1	1	0	78	184	84	90	0	0	0	0	0	0	0	0	0	0	0	0	0	2	3	1	3	4	4	3	2	2	1	2	2	3	4	4	3	2	2	2	1	1
44	2	1	3	3	2	2	2	1	0	1	0	78	167	97	107	0	0	0	0	0	0	0	1	1	1	0	0	0	2	3	1	3	4	2	2	1	3	3	3	4	3	1	2	2	3	4	3	2	1
44	2	1	1	5	2	2	3	2	1	1	1	96	160	99	117	1	0	0	1	0	1	1	0	1	0	1	0	0	2	2	3	3	4	4	3	2	2	3	4	3	2	2	3	4	2	4	2	3	3
31	2	1	1	4	2	2	2	1	1	1	1	69	159	88	97	1	0	1	0	1	0	1	0	1	0	1	0	1	2	3	4	2	3	4	3	3	4	2	3	2	3	4	2	3	4	2	3	4	3
43	2	1	3	2	2	2	3	2	0	0	0	89	167	91	104	0	0	0	0	0	0	0	0	0	0	0	0	0	2	4	3	4	4	3	3	3	2	3	3	3	3	3	2	3	4	3	4	3	3
39	2	1	1	3	2	2	3	1	1	1	1	84	157	92	112	0	0	0	0	0	0	0	0	1	0	0	0	0	2	3	3	4	3	3	3	4	3	2	3	3	3	3	4	3	3	3	3	4	3
30	2	1	1	4	2	2	3	1	1	1	1	70	166	98	105	1	0	1	0	0	1	0	1	0	1	0	1	0	2	3	4	3	4	2	3	4	2	3	3	4	2	3	4	1	2	3	2	3	4
32	1	4	5	1	1	2	4	1	1	1	0	74	172	88	97	1	0	0	1	0	1	1	1	0	1	0	1	1	2	3	4	3	2	2	4	3	4	2	3	1	4	2	3	4	2	3	3	4	2
25	2	2	1	4	2	2	6	1	1	1	0	67	161	86	91	1	0	1	0	1	0	1	0	1	1	1	0	1	2	2	3	3	4	4	3	3	2	2	3	4	3	2	3	3	4	2	3	4	3
33	2	1	1	5	2	2	2	1	1	1	1	80	163	90	99	1	1	0	0	1	0	1	1	0	0	1	0	1	2	3	2	3	2	3	4	3	4	3	4	3	2	3	2	3	2	3	4	3	4
36	1	1	4	3	2	2	4	2	0	0	0	79	173	79	101	0	0	0	0	0	0	0	0	0	0	0	0	0	1	2	2	3	4	3	2	1	2	3	2	4	4	2	3	2	2	1	2	4	3
26	2	4	3	2	2	1	2	1	1	0	0	69	176	75	93	0	0	0	0	1	1	1	1	1	1	0	1	0	1	2	1	3	2	4	2	4	1	3	1	3	4	2	1	3	2	4	1	2	3
30	1	2	1	4	3	2	6	1	1	1	1	79	173	96	120	0	0	0	0	0	0	0	0	0	0	0	0	0	1	2	2	2	3	3	2	2	3	2	2	2	3	3	4	3	3	3	2	2	2
28	1	2	4	2	2	2	6	1	1	1	1	83	178	86	112	0	0	0	0	0	0	1	0	1	0	0	0	0	1	2	2	2	3	3	3	3	2	2	4	3	3	2	2	2	2	3	3	4	2
41	2	4	5	1	1	2	4	1	1	1	1	86	159	109	122	1	0	1	0	1	0	1	0	1	0	1	0	1	2	2	3	3	4	4	3	3	3	2	2	3	4	2	3	4	2	3	4	3	3
31	2	4	1	5	2	2	6	2	1	1	0	71	160	93	109	0	0	0	0	0	0	0	0	0	0	0	0	0	1	2	3	2	4	3	3	1	3	2	4	3	3	2	1	1	2	3	2	4	3
64	2	3	2	3	2	2	1	1	0	0	0	92	157	112	120	0	0	0	0	0	0	0	0	0	0	0	0	0	2	4	3	1	2	2	3	4	2	4	3	3	2	1	2	3	3	4	2	1	3
30	1	1	4	1	2	2	3	1	1	1	1	79	171	89	96	0	0	0	0	0	0	0	0	0	0	0	0	0	2	3	3	4	3	3	4	2	3	3	3	4	4	3	3	3	3	4	3	3	2
29	2	1	3	4	2	2	3	1	1	1	1	69	156	78	87	0	0	0	0	0	1	0	0	0	0	0	0	0	1	3	3	3	3	2	4	3	3	3	3	2	3	3	2	4	4	4	3	3	4
26	1	2	5	4	1	2	6	1	1	1	1	76	170	89	94	0	0	0	0	0	1	0	0	1	0	1	0	0	1	3	3	3	4	2	3	3	2	3	3	3	4	2	3	3	4	3	3	2	2
30	2	1	4	2	2	2	3	1	1	1	1	71	160	96	105	0	0	0	0	0	0	0	0	0	1	0	0	0	1	2	2	3	3	3	3	4	3	3	3	4	3	3	2	3	3	4	4	3	3
33	2	1	3	3	2	2	3	1	1	1	1	80	159	103	118	0	0	0	0	0	0	0	0	0	0	0	0	0	1	2	2	3	3	3	3	2	2	3	4	4	3	3	3	4	3	2	2	3	4
38	1	1	6	2	2	2	3	1	1	1	1	97	174	108	119	0	0	0	0	1	0	0	0	0	0	1	0	0	2	2	2	2	2	2	2	2	2	2	2	2	2	2	2	2	2	2	2	2	2
39	1	1	4	1	2	2	3	2	1	1	1	93	174	112	122	0	0	0	0	0	1	0	1	0	0	0	0	0	2	3	3	3	3	3	3	3	3	3	3	3	3	2	2	2	2	2	2	2	2
37	2	1	3	4	2	2	3	1	1	1	0	79	170	94	106	0	0	0	1	0	1	0	0	0	0	0	1	0	1	2	2	3	3	3	3	2	3	2	3	3	4	3	2	3	3	2	3	3	2
53	2	1	3	2	2	2	2	1	1	1	0	89	157	114	124	1	0	0	1	0	1	1	0	1	0	0	1	0	2	3	4	3	4	2	3	4	2	3	4	2	3	4	2	3	4	2	3	4	2
41	1	1	1	4	2	2	3	2	1	0	1	97	177	104	112	0	0	0	0	0	0	0	0	0	0	0	0	0	3	2	3	3	3	3	3	2	3	3	3	3	2	2	2	2	2	2	2	3	3
48	2	1	1	4	3	2	3	1	0	0	0	74	163	92	97	1	1	1	1	0	0	0	0	0	0	0	0	0	4	4	4	4	4	3	3	1	4	4	3	4	2	4	3	4	4	4	4	3	4
44	2	3	1	6	3	2	4	1	1	1	1	72	161	89	98	1	0	1	0	1	0	1	0	1	0	1	0	1	2	3	4	3	2	3	4	3	2	3	4	3	2	3	4	3	2	3	4	3	2
55	2	4	2	5	2	2	4	1	1	1	1	89	154	93	102	1	1	0	0	1	0	1	1	0	0	1	0	0	2	3	4	3	2	3	4	3	2	3	4	3	2	3	4	3	2	3	4	3	2
31	2	3	3	4	1	2	3	1	1	1	0	69	160	74	97	0	0	0	0	1	1	0	0	0	0	0	0	0	1	2	2	2	3	3	4	4	3	3	2	2	4	4	3	3	2	2	2	4	3
59	1	3	5	1	1	2	1	1	1	1	1	107	169	103	126	0	0	1	0	1	1	1	0	0	0	0	0	1	1	3	2	3	3	2	2	2	2	3	2	4	2	3	2	2	3	3	2	2	2
47	1	1	6	2	2	2	2	1	0	0	0	96	174	93	101	0	0	0	0	0	1	0	1	1	1	0	0	0	2	3	2	4	3	2	1	3	4	3	2	3	1	3	2	2	4	4	3	1	3
42	1	1	5	1	1	2	3	1	1	1	0	106	171	117	119	0	0	0	0	0	0	0	0	0	0	1	0	0	2	2	2	2	3	3	2	2	3	2	3	2	2	2	2	3	3	2	2	3	2
47	1	1	1	4	3	2	3	1	1	1	0	94	172	91	102	0	0	0	0	1	0	1	0	0	0	1	0	1	2	2	2	3	3	3	2	2	3	4	2	2	2	2	3	3	2	2	2	3	2
32	2	1	1	4	3	2	3	1	1	1	0	72	156	84	97	0	0	0	0	0	0	0	0	0	0	0	0	0	2	2	3	2	3	2	2	3	4	2	3	2	3	2	4	3	3	2	3	2	3
38	1	1	4	2	1	2	3	1	1	1	1	93	180	88	96	0	0	1	0	0	0	1	0	1	0	1	0	1	2	2	3	3	2	2	3	3	2	2	3	3	2	2	3	3	2	4	2	2	3
38	2	1	3	2	2	2	3	2	1	1	1	81	164	107	119	0	0	0	0	0	0	0	0	0	0	0	0	0	2	3	3	3	3	4	3	3	3	4	3	4	3	3	3	4	3	3	2	3	3
33	2	1	3	3	2	2	3	2	1	1	1	81	161	94	107	1	1	0	0	1	0	1	0	1	0	0	1	0	2	4	2	3	2	4	2	3	4	2	3	4	2	3	3	2	4	1	3	2	3
58	2	1	2	5	2	2	3	2	1	1	1	91	159	118	121	1	0	0	1	0	1	0	0	0	1	0	1	1	1	4	3	3	4	2	3	2	4	3	3	4	2	3	4	2	3	4	3	3	2
29	2	2	1	4	2	2	6	1	1	1	0	69	161	86	94	1	0	1	0	1	0	1	0	0	1	1	1	1	2	2	2	2	3	3	3	3	4	4	4	4	2	4	3	4	2	3	4	2	3
27	1	2	5	4	2	2	6	1	1	1	1	76	172	91	98	1	1	1	1	1	0	0	0	0	0	0	0	0	2	3	3	4	3	3	3	3	4	3	3	4	3	3	2	3	3	4	3	3	3
25	1	2	4	1	2	2	6	1	1	1	1	87	177	86	95	0	0	0	0	0	0	0	0	0	0	0	0	0	3	3	3	2	3	3	4	3	3	3	4	3	2	3	2	2	3	3	4	3	3
34	2	1	3	2	2	2	3	2	1	1	1	81	159	101	117	0	0	0	0	1	0	1	0	0	0	0	0	1	1	3	3	3	4	3	2	3	2	3	2	3	2	3	4	3	3	2	3	2	2
31	1	2	1	4	2	2	6	1	1	1	0	86	173	99	108	0	0	0	0	0	1	0	0	0	0	0	0	0	3	3	3	2	3	3	4	4	3	2	3	2	3	4	3	3	2	3	4	3	3
29	2	1	1	3	2	2	3	1	1	1	1	69	158	88	99	0	0	0	0	0	0	0	0	0	0	1	0	0	2	2	3	3	4	3	3	4	3	4	3	3	3	3	3	2	4	4	3	3	3
34	1	1	1	4	2	2	3	1	1	1	1	74	170	102	109	0	0	0	0	0	0	1	0	0	0	0	0	0	2	2	2	2	2	2	2	2	2	2	2	2	2	2	2	2	2	2	2	2	2
47	2	1	3	2	2	2	3	2	1	1	1	88	159	116	125	0	0	0	0	0	0	0	0	0	0	0	0	0	1	3	3	3	3	4	3	2	3	4	3	3	3	4	2	3	3	2	3	4	4
30	2	1	3	1	2	2	3	2	1	1	1	65	160	78	87	0	0	0	0	0	0	0	0	0	0	0	0	0	1	4	3	3	4	3	3	3	2	2	3	4	3	2	3	2	2	2	3	3	4
30	1	2	5	2	2	2	6	1	1	1	1	89	178	98	116	0	0	0	0	0	0	0	0	0	0	0	0	0	1	3	3	3	4	3	2	3	2	3	2	3	3	3	3	2	3	3	2	4	3
32	1	1	1	5	2	2	3	1	1	1	1	80	161	112	122	1	1	0	0	1	1	0	0	1	1	0	0	1	2	3	2	4	2	3	1	3	4	3	4	2	3	4	1	2	3	4	2	3	1
48	1	1	4	2	2	2	3	2	1	1	1	97	170	112	121	0	0	0	0	0	0	0	0	1	0	0	0	0	1	3	3	3	4	3	3	2	3	3	2	3	3	4	3	3	3	2	3	2	3
28	1	2	4	2	2	2	6	1	1	1	1	82	176	78	84	0	0	0	0	0	0	0	0	0	0	0	0	0	2	3	3	4	3	3	3	2	3	4	3	3	3	3	4	3	3	3	2	4	3
25	1	2	4	3	2	2	6	2	1	1	0	84	178	70	79	0	0	0	0	0	0	0	0	0	0	0	0	0	1	2	1	3	2	1	2	1	1	1	3	1	1	3	2	1	2	3	4	4	4
27	2	4	1	5	2	2	6	1	1	1	0	67	160	74	82	0	0	0	0	0	0	0	0	0	0	0	0	0	2	3	1	3	2	4	3	2	2	1	2	4	3	2	1	2	3	4	3	2	1
23	2	2	1	3	2	2	6	1	1	1	0	64	161	76	84	0	0	0	0	0	0	0	0	0	0	0	0	0	1	4	3	2	1	2	3	3	2	1	3	4	3	3	2	1	2	3	4	3	3
61	1	3	2	3	3	1	1	1	0	0	0	107	169	117	126	1	1	0	0	0	0	0	1	0	0	1	0	1	2	3	2	4	3	2	1	2	2	2	3	2	3	2	3	3	2	3	2	2	3
57	1	1	2	2	2	2	2	1	0	0	0	103	170	116	128	1	0	0	0	0	1	0	0	0	0	0	0	0	2	3	4	3	2	1	2	2	3	4	4	3	3	2	2	4	3	4	2	1	3
31	2	1	1	4	3	2	3	1	1	1	1	71	157	89	97	0	0	0	0	0	0	0	0	0	0	0	0	0	2	2	3	3	3	4	4	3	3	2	2	2	3	3	2	3	3	3	4	3	3
46	1	3	4	1	2	2	3	1	1	1	1	97.5	174	103	114	0	0	0	0	0	0	0	0	0	0	0	0	0	1	4	3	3	3	3	3	2	3	3	4	3	4	3	2	2	3	3	2	3	3
29	2	1	3	2	3	2	3	1	1	1	1	69	168	91	103	0	0	0	0	0	0	0	0	0	0	0	0	0	1	3	3	3	3	2	4	3	3	3	3	4	3	3	2	4	4	3	3	3	4
49	1	1	4	2	2	2	2	1	1	1	0	93	174	104	113	0	0	0	0	0	0	0	0	0	0	0	0	0	2	2	3	3	2	2	3	2	2	3	2	2	3	2	2	2	2	2	3	3	3
37	1	2	1	4	2	2	1	1	1	1	1	89	176	101	112	0	0	0	0	0	0	0	0	0	0	0	0	0	2	2	2	3	2	2	2	3	3	2	2	3	3	2	2	3	3	2	2	2	3
26	2	1	3	4	2	2	2	1	1	1	1	58	167	80	87	0	0	0	0	1	1	0	1	0	0	0	0	0	2	2	3	3	3	3	3	3	3	3	3	3	3	3	3	3	3	3	3	3	3
29	1	4	5	2	1	1	1	1	0	0	1	74	178	86	92	0	0	0	0	0	0	0	0	0	0	0	0	0	2	3	3	3	2	3	4	3	3	3	3	2	2	3	4	4	4	3	3	2	2
43	2	1	3	2	1	2	3	2	1	1	0	89	155	118	128	1	0	0	0	0	1	0	0	0	1	1	0	1	2	3	2	3	4	4	3	2	1	2	3	4	3	2	3	3	3	2	3	2	2
38	1	1	6	4	2	1	3	2	1	1	0	94	172	106	121	0	0	0	0	0	0	0	0	0	0	0	0	0	2	3	2	4	3	2	1	2	3	3	2	1	4	3	4	2	4	2	1	2	3
36	1	1	4	3	2	2	3	2	1	1	0	88	174	96	118	0	0	0	0	0	0	0	0	0	0	0	0	0	2	3	1	3	4	3	3	3	2	1	2	3	2	4	3	1	3	4	2	3	1
46	1	4	1	4	3	2	4	1	1	1	0	96	178	103	114	0	0	1	0	1	0	1	0	0	0	0	0	0	2	2	3	2	4	3	2	2	3	3	2	2	2	3	2	3	2	2	3	3	2
34	2	1	1	5	2	2	2	1	1	1	0	69	171	92	101	1	0	1	0	1	0	1	0	1	1	0	0	1	2	3	4	2	3	4	2	3	4	2	3	4	2	3	4	2	3	4	3	4	2
33	2	1	1	5	2	2	3	2	1	1	0	79	161	112	125	1	0	1	0	1	1	0	1	0	0	1	0	1	2	3	4	2	3	4	2	3	2	2	3	4	2	3	4	2	3	4	2	3	4
44	2	1	1	4	3	2	3	2	1	1	1	76	163	98	105	0	0	0	0	0	0	0	0	0	0	0	0	0	1	4	4	3	3	3	3	4	2	3	2	3	3	3	3	2	4	3	3	3	2
42	2	1	3	3	2	2	3	2	1	1	1	91	157	116	122	0	0	0	0	0	0	0	0	0	0	0	0	0	1	4	4	3	3	3	3	3	2	3	3	3	3	2	3	2	3	3	2	3	3
38	1	1	4	2	3	2	3	1	1	1	1	84	173	98	106	0	0	0	0	0	0	0	0	0	0	0	0	0	2	3	3	3	4	4	3	3	2	3	3	2	4	4	3	3	2	2	3	3	3
62	1	1	2	2	2	2	2	2	0	0	0	70	155	97	92	0	0	0	0	0	0	0	0	0	0	0	0	0	1	1	1	4	4	4	4	4	4	4	1	1	1	1	1	1	1	1	1	1	1
32	2	1	3	1	2	2	2	2	1	1	0	65	163	80	86	0	0	0	0	0	0	1	1	1	1	1	1	1	2	3	3	3	4	3	4	3	3	3	3	4	3	4	4	3	4	3	4	3	4
40	1	1	1	5	1	2	3	1	0	1	0	75	185	85	90	0	0	0	0	0	0	0	0	0	0	0	0	0	2	2	2	1	1	3	2	3	2	2	2	3	2	2	2	3	3	1	1	2	2
30	1	2	3	1	2	1	6	2	0	0	0	78	170	100	90	0	0	0	0	0	0	0	0	0	0	0	0	0	1	1	1	1	1	1	1	1	1	1	1	1	1	1	1	1	1	1	1	1	1
30	2	2	3	4	2	2	6	2	0	0	0	55	165	78	80	0	0	0	0	0	0	0	0	0	0	0	0	0	2	3	2	2	3	2	2	2	2	2	2	2	2	2	2	4	2	2	2	2	2
50	1	1	1	4	1	2	3	1	0	1	0	60	169	90	93	0	0	0	0	0	0	1	1	1	1	0	0	0	1	2	2	2	1	2	2	3	3	3	2	2	2	1	1	3	3	3	2	2	2
30	1	4	5	4	1	2	1	1	0	1	0	75	186	90	95	0	0	0	0	0	0	0	0	0	0	0	0	0	2	2	3	2	1	3	1	3	1	3	2	1	2	1	3	1	3	1	2	3	1
40	2	1	6	4	1	2	3	2	1	0	0	80	170	95	106	0	0	0	0	0	0	0	0	0	0	0	0	0	3	3	3	2	3	3	2	2	2	2	3	3	3	2	2	2	3	3	3	3	3
28	1	1	1	4	2	2	6	3	1	1	1	81	174	94	100	0	0	0	0	0	0	0	0	0	0	0	0	0	2	3	1	3	4	4	4	3	4	4	4	4	3	2	3	4	4	4	4	4	4
45	1	1	1	5	3	2	3	2	0	0	0	80	180	90	96	0	0	0	0	0	0	0	0	0	0	0	0	0	2	2	3	2	3	2	2	2	2	2	2	2	2	2	2	2	2	2	2	2	2
40	1	3	4	1	1	1	1	1	1	0	0	63	170	80	83	0	0	0	0	0	0	0	0	0	0	0	0	0	3	2	3	3	1	1	3	3	2	2	3	3	2	2	2	3	3	3	2	2	2
30	2	1	3	5	2	1	2	1	0	0	0	70	170	80	103	1	1	1	1	0	0	0	0	0	0	0	0	0	3	3	3	3	4	3	3	4	3	3	3	3	2	3	4	3	3	4	4	3	3
37	2	1	3	4	2	1	3	2	0	0	1	72	171	84	86	0	0	0	0	0	0	0	0	0	0	0	0	0	3	3	2	3	3	2	3	1	3	3	3	2	2	4	3	4	3	3	3	3	3
33	1	1	4	2	2	2	3	2	0	0	0	100	180	104	101	0	0	0	0	0	0	0	0	0	0	0	0	0	2	3	2	2	3	2	2	2	2	2	2	3	3	3	3	3	3	3	3	2	2
25	1	2	6	4	2	2	6	3	1	1	1	68	173	85	80	0	0	0	0	0	0	0	0	0	0	0	0	0	2	3	3	2	2	2	2	2	3	3	3	3	3	3	3	3	3	2	2	2	2
42	1	1	5	1	1	1	2	1	1	1	1	81	160	91	90	0	0	0	0	0	0	0	0	0	0	0	0	0	1	1	1	1	2	2	2	1	2	2	2	2	2	2	2	2	2	2	2	2	2
28	1	2	4	2	1	1	4	2	1	0	0	60	165	80	82	0	0	0	0	0	0	0	0	0	0	0	0	0	2	2	2	2	2	2	2	1	2	2	2	2	2	2	2	2	2	2	2	2	2
30	1	1	1	5	1	2	3	1	0	0	1	80	180	80	75	0	0	0	0	0	0	0	0	0	0	0	0	0	1	2	3	2	2	3	3	3	2	2	1	2	3	3	3	2	2	2	3	3	2
56	1	1	5	1	1	1	3	2	0	0	0	65	170	88	90	0	1	1	1	0	0	0	0	0	0	0	0	0	2	3	3	2	3	1	3	3	2	3	3	3	2	2	3	2	2	2	3	2	2
21	2	1	3	2	1	2	6	2	0	0	0	56	152	76	79	0	0	0	0	0	0	0	0	0	0	0	0	0	3	4	4	4	4	4	2	1	2	2	2	3	3	3	2	4	4	4	4	4	4
24	1	2	4	4	2	2	1	2	0	0	0	85	198	90	103	0	0	0	0	0	0	0	0	0	0	0	0	0	2	3	1	2	2	2	2	2	1	1	2	2	2	2	2	2	2	2	2	2	2
30	2	1	3	5	1	1	2	1	0	0	1	67	162	86	84	0	0	0	0	0	0	0	0	0	0	0	0	0	2	4	3	1	2	1	2	1	3	2	4	2	1	3	4	3	4	4	4	3	3
23	1	2	6	4	2	2	6	2	0	0	1	65	168	81	89	0	0	0	0	0	0	0	0	0	0	0	0	0	2	3	2	2	1	1	2	3	3	2	2	3	2	3	1	2	3	2	3	2	3
43	1	1	1	4	1	1	2	1	1	1	1	74	169	73	78	0	0	0	0	0	0	0	0	0	0	0	0	0	2	2	2	3	3	1	2	2	3	3	3	3	2	2	3	3	2	2	2	2	2
36	1	1	1	4	1	2	3	1	1	0	1	65	170	73	75	0	0	0	0	0	0	0	0	0	0	0	0	0	2	3	2	2	3	3	2	2	3	3	3	2	2	2	3	3	3	3	2	2	2
22	2	2	3	2	1	2	6	2	0	0	0	67	164	90	96	0	0	0	0	0	0	0	0	0	0	0	0	0	3	4	2	3	3	3	4	2	2	4	4	4	2	4	4	4	4	4	4	4	4
43	2	1	3	1	1	1	2	2	0	0	0	75	165	87	85	0	0	0	0	0	0	0	0	0	0	0	0	0	2	3	1	3	3	2	2	2	3	2	2	3	2	3	3	3	3	3	3	4	4
36	2	1	1	5	1	1	2	1	1	0	0	78	169	76	71	0	0	0	0	0	0	0	0	0	0	0	0	0	4	3	3	3	4	4	3	3	3	3	4	4	4	3	3	4	4	3	3	3	3
20	2	2	4	2	2	2	6	2	0	0	0	65	165	88	91	0	0	0	0	0	0	0	0	0	0	0	0	0	2	2	2	3	3	3	3	1	2	2	2	2	2	2	2	2	2	2	2	2	2
29	2	2	4	4	3	2	6	2	0	0	0	63	168	86	87	0	0	0	0	0	0	0	0	0	0	0	0	0	3	4	2	4	3	4	2	4	3	4	3	4	3	4	3	3	2	3	4	2	4
60	1	1	1	3	2	2	3	2	0	0	0	72	170	93	95	0	0	0	0	0	0	0	0	0	0	0	0	0	3	2	3	2	2	2	2	1	2	4	2	4	3	3	1	2	2	2	2	2	2
32	2	1	3	4	1	1	2	1	0	0	0	68	167	89	91	0	1	1	1	0	0	1	0	0	0	1	0	0	2	3	1	2	2	2	3	2	3	2	3	2	1	2	3	2	3	3	3	3	3
28	1	2	6	4	1	1	6	2	1	0	0	86	177	80	82	0	0	0	0	0	0	0	0	0	0	0	0	0	1	1	2	2	1	1	1	2	3	3	2	2	2	3	3	2	2	3	3	3	3
35	2	1	3	4	1	1	2	1	0	1	0	87	165	97	106	1	1	1	1	1	0	0	0	0	0	0	0	0	4	3	2	4	4	3	3	3	4	4	3	3	3	4	4	4	3	3	3	4	4
18	1	2	5	2	1	1	6	2	1	0	0	75	180	80	84	0	0	0	0	0	0	0	0	0	0	0	0	0	1	1	1	1	1	1	1	1	1	1	1	1	1	1	1	1	1	1	1	1	1
25	1	2	4	3	1	1	6	2	1	1	1	65	173	82	84	0	0	0	0	0	0	0	0	0	0	0	0	0	2	2	2	2	2	2	2	2	2	2	2	2	2	2	2	2	2	2	2	2	2
38	1	1	1	3	1	1	3	1	0	1	1	70	173	75	79	0	0	0	0	0	0	0	0	0	0	0	0	0	3	4	4	3	3	3	3	3	4	4	4	3	3	3	2	2	4	4	3	3	2
37	2	1	1	4	1	2	3	2	0	0	0	81	185	90	98	0	0	0	0	0	0	0	0	0	0	0	0	0	2	3	4	2	2	2	3	3	3	4	4	4	4	3	3	3	3	4	4	4	3
39	1	2	4	2	2	2	6	2	0	0	0	78	178	90	94	1	1	0	0	0	0	0	0	0	0	0	0	0	3	3	3	3	3	1	3	3	3	3	3	3	3	2	2	2	2	2	2	2	3
37	1	1	4	2	1	1	3	1	1	0	1	75	182	73	75	0	0	0	0	0	0	0	0	0	0	0	0	0	2	3	2	2	1	1	2	3	2	3	2	2	3	3	2	3	2	3	2	2	2
40	1	1	1	4	3	1	3	2	0	0	0	98	178	110	115	1	1	1	1	1	1	0	0	1	0	1	1	0	2	3	3	3	3	2	3	2	2	3	2	2	2	3	2	2	3	3	2	2	2
40	1	1	1	5	2	2	3	1	1	1	0	85	180	110	95	0	0	0	0	0	0	0	0	0	0	0	0	0	2	2	3	2	3	3	3	2	2	2	2	3	2	2	2	1	2	1	3	3	3
32	2	1	1	3	2	2	3	2	0	0	0	50	165	115	86	0	0	0	0	0	0	0	0	0	0	0	0	0	3	3	3	3	3	3	3	1	3	3	3	3	2	2	3	3	3	3	4	3	3
28	2	2	1	4	2	2	3	1	0	0	1	78	165	85	61	0	0	0	0	0	0	0	0	0	0	0	0	0	1	3	3	3	3	2	3	2	3	3	3	3	1	3	3	3	2	3	3	3	2
35	2	2	1	5	2	2	6	1	0	0	0	68	158	120	96	0	0	1	0	0	0	0	0	0	0	0	0	0	1	2	2	2	2	1	2	2	2	2	2	2	2	1	2	2	2	2	2	2	2
46	2	2	1	4	2	2	2	1	0	0	0	88	178	140	96	0	1	1	1	0	0	0	0	1	0	0	0	0	2	2	3	2	2	3	2	3	3	3	2	2	2	3	3	3	2	3	2	3	3
49	1	1	6	1	3	2	3	2	0	0	0	70	160	50	60	1	1	1	0	0	0	0	1	0	0	0	1	0	3	4	2	2	2	2	4	1	3	4	4	4	4	4	4	4	4	3	4	4	4
61	1	1	2	4	2	2	3	2	0	0	0	67	168	85	94	0	0	0	0	0	0	0	0	0	0	0	0	0	2	2	3	3	2	2	4	2	3	3	3	3	3	2	2	2	2	3	3	3	3
26	1	1	1	5	1	2	6	2	0	0	0	55	165	74	95	0	0	0	0	0	0	0	0	0	0	0	0	0	2	3	2	2	2	3	2	2	2	2	2	2	2	3	3	3	3	3	3	3	2
52	2	1	2	4	2	2	3	2	0	0	0	78	155	93	118	0	0	0	0	0	0	0	0	0	0	0	0	0	3	3	4	1	1	2	4	2	4	3	3	3	2	2	3	3	3	3	1	3	3
19	2	2	6	2	2	2	6	2	0	0	0	52	167	67	94	0	0	0	0	0	0	0	0	0	0	0	0	0	2	3	4	3	4	2	3	2	3	3	3	3	4	3	3	3	3	3	3	3	3
39	2	1	1	4	2	2	3	1	0	0	0	80	165	80	86	1	1	1	1	1	1	0	0	0	0	0	0	0	3	3	3	3	3	2	3	3	3	3	3	3	3	3	3	3	3	3	3	3	3
43	2	1	2	4	2	2	3	1	0	0	0	70	168	80	101	0	0	0	0	0	0	0	0	0	0	0	0	0	2	3	3	3	3	1	3	2	4	3	2	3	3	4	2	4	3	3	3	3	3
25	2	1	1	4	2	2	2	1	1	1	1	63	165	95	106	1	1	1	1	1	0	0	0	0	0	0	0	0	3	4	4	4	3	4	4	4	4	4	4	4	4	4	4	4	4	4	4	4	4
42	1	1	1	2	2	2	3	1	1	1	0	85	185	110	75	1	1	1	0	0	1	1	0	0	0	0	0	0	1	2	3	2	1	1	2	3	3	3	1	2	1	2	2	2	2	1	2	4	3
25	2	1	1	4	2	2	2	2	1	1	0	68	160	140	66	0	0	0	0	0	0	0	0	0	0	0	0	0	2	3	3	3	3	2	3	3	2	3	3	3	2	3	3	3	3	3	3	3	3
38	2	1	3	3	1	2	3	1	1	0	0	50	160	65	41	0	0	0	0	0	0	0	0	0	0	0	0	0	2	3	3	3	3	3	2	3	3	3	3	2	3	3	3	3	3	3	3	3	3
48	1	1	1	2	1	2	3	2	1	1	0	110	170	65	35	1	1	1	1	1	1	1	1	1	1	1	1	1	2	2	2	3	2	2	2	2	2	2	2	3	3	3	3	3	2	2	2	2	2
44	2	1	1	5	2	2	3	2	0	0	0	69	158	110	76	1	1	1	1	0	1	1	0	0	0	0	0	0	2	3	4	3	3	3	3	2	3	3	3	3	2	3	3	3	3	3	3	3	3
38	2	1	1	5	2	2	3	1	1	1	0	54	164	70	111	0	0	0	0	0	0	0	0	0	0	0	0	0	3	3	3	3	3	3	3	2	3	3	3	3	2	3	3	3	3	3	3	3	3
38	2	1	6	6	3	2	3	1	0	0	0	62	168	150	96	1	1	1	1	0	0	0	0	0	0	0	0	0	3	4	3	4	3	3	4	1	3	3	3	3	3	3	4	4	4	4	4	4	4
28	1	1	6	4	2	2	2	2	0	0	0	94	184	120	85	0	1	0	1	0	0	1	1	0	0	0	0	0	2	3	2	3	3	2	3	2	2	2	2	2	1	1	2	3	2	2	3	3	3
60	2	1	1	1	3	2	3	2	0	0	1	95	173	150	96	1	1	1	1	1	1	1	1	1	1	1	1	1	3	4	3	4	3	3	4	1	3	3	3	3	3	3	4	4	4	4	4	4	4
69	1	1	4	1	2	2	2	1	0	0	0	94	160	14	120	0	0	0	0	0	1	1	1	1	1	0	0	0	4	4	3	3	4	2	2	1	2	2	2	2	2	2	2	4	4	4	3	4	3
49	1	1	4	1	2	2	3	2	0	0	0	65	170	60	55	0	0	0	0	0	1	1	0	0	0	1	0	1	2	3	3	2	2	1	2	1	1	2	2	2	2	1	1	2	2	2	2	2	2
18	2	2	6	1	2	2	6	2	0	0	0	48	160	75	81	0	1	0	0	0	0	1	0	0	0	0	0	0	4	4	4	3	4	2	4	3	3	4	4	4	4	2	3	4	4	4	4	4	4
51	1	1	1	6	2	2	3	2	1	1	0	103	190	108	110	1	1	1	1	1	0	0	1	0	0	1	1	0	2	2	3	3	3	2	3	2	2	3	2	2	1	2	1	2	2	1	3	3	2
25	2	1	1	4	2	2	6	2	1	0	0	60	165	69	73	0	1	1	0	0	0	1	1	1	0	0	1	0	1	3	2	2	2	3	3	2	3	2	3	2	1	3	1	1	2	3	3	3	3
25	2	2	1	3	2	2	6	2	0	0	1	41	160	50	53	0	0	0	0	0	0	0	0	0	0	0	0	0	2	2	2	1	1	2	2	2	2	3	2	2	1	2	2	3	2	2	2	4	2
59	1	1	2	2	2	2	2	1	0	0	0	60	160	50	52	0	0	0	0	0	0	0	0	0	0	0	0	0	1	1	1	1	1	1	1	1	1	1	1	1	1	1	1	1	1	1	1	1	1
52	2	2	3	2	2	2	1	1	0	1	0	62	158	44	121	0	0	0	0	0	0	0	0	0	0	0	1	0	1	4	4	3	1	4	1	4	4	4	3	3	2	4	4	4	4	4	4	4	4
41	2	1	3	2	2	2	3	2	0	1	0	76	164	101	109	1	1	1	1	1	0	0	1	0	0	0	0	0	3	3	4	2	4	3	2	1	3	3	2	1	1	4	1	3	2	3	2	3	2
54	1	1	4	2	2	2	3	2	0	0	0	85	170	46	52	0	0	0	0	0	0	0	0	0	0	0	0	0	2	4	2	3	3	3	2	1	2	3	1	2	1	3	2	2	1	3	1	2	2
60	1	4	2	2	2	2	4	2	0	1	0	57	160	98	104	1	1	1	1	1	1	0	1	1	1	0	1	1	1	2	2	2	3	2	1	1	2	1	2	3	1	3	1	1	3	3	3	4	2
32	1	1	3	2	1	2	2	1	0	0	0	65	167	56	50	0	0	0	0	0	0	0	0	0	0	0	0	0	2	2	2	2	2	2	3	3	3	3	2	2	1	1	1	1	1	1	2	2	2
18	2	2	6	1	1	2	6	1	0	0	0	50	143	57	79	0	0	0	0	0	0	0	0	0	0	0	0	0	2	4	3	2	3	2	4	3	4	4	2	2	2	4	3	4	4	4	4	3	3
51	2	1	3	4	1	2	3	1	0	0	0	67	158	78	65	0	0	0	0	0	0	0	0	0	0	0	0	0	3	3	2	3	3	2	2	3	3	3	2	3	2	2	2	2	2	2	2	2	2
37	1	1	6	1	2	2	3	1	0	0	0	110	193	89	107	0	1	1	0	0	0	0	0	0	0	0	0	0	1	2	4	4	4	1	4	1	1	4	4	4	4	4	1	4	1	1	4	4	1
60	2	1	3	3	2	2	3	1	0	0	0	55	150	80	96	0	0	1	1	0	0	0	0	0	0	0	0	0	3	3	2	4	2	3	4	2	4	4	4	3	2	4	3	1	2	2	3	4	3
26	1	2	4	2	2	2	6	1	0	0	0	72	178	92	100	0	0	0	0	0	0	0	0	0	0	0	0	0	1	2	2	2	2	1	2	2	2	2	2	2	2	2	2	2	1	1	2	4	2
54	2	1	3	1	2	1	3	1	0	0	0	60	150	70	66	0	0	0	0	0	0	0	1	1	1	1	1	1	4	4	4	4	3	3	3	3	3	3	3	2	2	3	4	3	4	2	2	3	4
25	2	2	1	3	2	1	6	1	0	0	0	70	155	92	91	0	0	0	1	0	0	0	0	0	0	0	0	0	3	3	3	3	3	3	3	3	3	3	3	3	3	3	3	3	3	3	3	3	3
40	2	4	1	5	2	2	4	1	1	1	1	80	163	100	99	0	0	0	0	0	0	0	0	0	0	0	0	0	2	4	3	3	4	2	2	2	2	3	3	3	2	2	2	3	3	3	3	3	3
54	2	1	3	1	1	2	3	2	0	1	0	80	167	112	114	0	0	0	0	0	0	0	0	0	0	0	0	0	1	3	2	2	2	2	3	3	2	3	2	3	2	2	3	2	2	3	2	3	3
35	2	1	1	4	2	2	2	1	0	0	1	70	168	111	129	0	0	0	0	0	0	0	0	0	0	0	0	0	1	3	2	2	2	2	3	3	2	3	2	3	2	2	3	2	2	3	2	3	3
24	1	2	4	1	2	2	6	2	0	0	0	58	170	75	85	0	0	0	0	0	0	0	0	0	0	0	0	0	4	2	2	2	4	1	1	3	1	1	1	1	2	1	1	1	3	2	3	3	4
44	2	1	3	2	2	2	3	2	0	0	0	93	160	120	116	0	0	1	1	0	0	1	0	0	0	1	0	0	4	3	3	3	4	1	3	4	4	4	4	3	3	2	2	2	4	3	4	4	4
24	1	1	1	4	2	2	2	1	1	1	0	60	165	50	60	0	0	0	0	0	0	1	0	1	1	0	0	0	1	3	2	3	4	2	3	3	3	3	2	2	2	3	3	4	3	3	3	4	3
28	1	1	1	4	2	2	2	1	0	0	0	91	181	95	90	0	0	0	0	0	0	0	0	0	0	0	0	0	1	2	3	2	3	1	3	1	3	3	3	3	2	2	2	2	2	2	3	3	3
50	2	2	3	1	1	2	1	1	0	0	1	60	160	50	55	0	0	1	0	0	1	0	0	0	1	0	0	0	2	3	3	2	3	2	2	2	3	2	2	2	2	4	4	4	4	4	4	3	3
51	1	1	1	3	1	2	3	1	0	0	0	85	180	118	124	0	0	0	0	0	0	0	0	0	0	0	0	0	3	3	3	3	3	3	3	3	3	3	3	3	3	3	3	3	3	3	3	3	3
45	2	1	2	4	2	2	3	2	1	1	0	68	153	93	100	0	0	0	0	0	0	0	0	0	0	0	0	0	2	3	2	3	2	2	2	4	2	2	2	2	2	2	2	2	2	2	2	2	2
27	2	1	1	4	2	2	2	1	0	0	0	55	160	80	86	0	0	0	0	0	0	0	0	0	0	0	0	0	2	3	4	3	3	3	2	2	3	3	3	2	1	3	4	3	3	3	2	2	2
25	2	1	3	4	2	2	2	1	0	0	0	81	173	99	118	0	0	0	0	0	0	0	0	0	0	0	0	0	1	4	3	2	4	2	4	3	2	3	2	4	3	4	2	2	4	4	4	4	4
38	1	1	2	1	2	2	3	2	1	1	0	98	181	113	108	0	1	1	1	1	0	0	0	0	1	0	0	0	1	2	2	1	2	3	2	2	2	2	2	1	1	2	2	1	1	2	1	2	2
33	2	1	3	2	2	2	3	1	0	1	0	75	167	96	110	0	0	0	0	0	0	0	0	0	0	0	0	0	2	3	3	2	3	2	3	1	2	3	1	2	2	4	2	2	4	2	4	2	4
50	2	1	1	4	2	2	3	1	1	1	1	78	110	93	103	0	1	1	1	0	0	0	0	0	0	0	0	0	2	4	3	4	3	2	4	2	4	4	4	4	2	4	4	4	4	4	4	3	3
27	1	2	4	5	2	1	6	2	0	1	0	99	183	113	99	1	1	1	1	1	1	0	0	0	0	0	0	1	2	2	2	2	3	2	2	3	2	2	3	3	2	2	2	2	2	2	2	4	3
28	1	2	4	5	2	2	6	2	1	1	0	93	185	113	99	1	1	1	1	1	1	1	0	0	0	0	0	0	1	1	1	1	1	1	1	1	1	1	1	1	1	1	1	1	1	1	1	1	1
28	2	1	6	4	2	1	3	1	0	0	0	65	159	92	103	0	0	0	0	0	0	0	0	0	0	0	0	0	2	2	1	1	2	2	3	2	3	3	3	3	2	2	3	3	3	3	3	3	2
50	2	1	6	1	2	1	3	2	0	0	0	68	157	102	110	0	0	0	0	0	0	0	0	0	0	0	0	0	3	3	2	3	2	3	3	2	3	3	3	3	3	2	2	2	3	3	2	3	3
22	1	2	5	2	2	1	6	2	1	0	0	40	169	68	89	0	0	0	0	0	0	0	0	0	0	0	0	0	1	4	3	2	2	4	3	2	3	3	3	3	1	2	4	2	4	4	2	2	2
42	1	2	4	2	2	2	1	1	0	0	0	73	181	75	84	0	0	0	0	0	0	0	0	0	0	0	0	0	2	3	3	1	2	2	4	2	1	3	2	2	4	3	3	4	2	3	3	1	3
28	1	1	4	2	1	2	3	1	0	0	0	64	170	54	68	1	0	0	1	0	0	0	0	0	0	0	0	0	2	4	2	3	2	3	4	2	2	3	4	3	3	3	2	2	3	3	3	3	4
35	1	1	4	2	2	2	3	1	0	0	0	73	178	90	99	0	0	0	0	0	0	0	0	0	0	0	0	0	2	2	2	2	2	3	3	2	2	2	2	3	2	2	2	2	1	2	2	2	1
29	1	2	4	2	2	2	1	2	0	0	0	70	168	68	87	0	0	0	0	0	0	0	0	1	0	1	0	1	2	2	2	2	3	3	2	2	2	2	2	3	2	2	2	2	1	2	2	1	3
60	2	1	1	2	2	2	3	2	0	0	0	95	173	146	119	0	0	0	0	0	0	0	0	0	0	0	0	0	2	4	3	4	3	2	3	4	3	4	4	3	3	3	3	3	4	4	4	4	4
54	1	1	1	2	2	2	3	2	0	0	0	95	170	105	99	0	0	0	0	0	0	0	0	0	0	0	0	0	2	3	3	2	3	2	3	3	3	2	3	2	3	3	3	3	2	3	2	4	2
33	1	2	4	1	1	2	2	1	0	0	0	55	170	35	49	1	0	0	1	0	0	1	0	1	1	0	0	0	2	1	2	2	2	1	2	2	1	2	2	2	4	4	2	1	2	4	2	2	1
31	1	1	4	1	1	1	3	2	1	1	1	65	175	44	56	1	1	1	1	0	1	1	0	0	1	1	1	1	3	3	2	2	3	3	3	2	2	3	1	2	2	3	2	3	2	3	4	3	4
23	1	2	4	3	2	1	1	1	0	0	0	72	175	62	78	0	0	0	0	1	0	0	0	1	0	0	1	1	2	2	2	3	2	4	2	2	2	2	1	4	2	2	2	2	2	3	1	4	2
29	2	2	3	4	2	2	6	1	0	0	0	80	169	78	108	0	0	0	0	0	0	0	0	0	0	0	0	0	3	2	2	2	2	2	2	2	2	2	3	3	3	3	3	3	3	3	3	3	3
45	2	1	3	1	2	2	3	2	0	0	0	65	165	85	109	0	0	0	0	0	0	0	0	0	0	0	0	0	3	2	2	2	3	3	3	3	2	2	2	2	2	2	2	2	2	2	3	3	3
18	2	2	6	2	2	1	6	2	0	0	0	70	180	78	97	0	0	0	0	0	0	0	0	0	0	0	0	0	3	2	2	3	4	3	3	3	3	3	2	2	2	3	2	3	3	2	3	3	3
30	2	2	6	3	2	2	6	2	0	0	0	75	165	90	107	0	0	0	0	0	0	0	0	0	0	0	0	0	3	3	3	3	3	3	3	3	3	3	2	2	2	2	2	2	2	4	4	4	2
34	1	2	1	4	2	2	6	1	0	0	0	70	170	79	100	0	0	0	0	0	0	0	0	0	0	3	3	3	3	2	2	2	2	2	2	2	2	2	2	2	2	2	2	2	2	2	2	2	2
63	2	1	3	2	3	1	2	1	0	0	1	100	150	120	111	1	0	0	0	0	0	0	0	0	0	0	0	0	1	2	2	1	2	1	2	2	1	2	2	2	2	2	2	2	2	2	2	1	2
23	2	1	6	4	2	2	6	2	1	1	1	85	170	95	113	0	0	0	0	0	0	0	0	0	0	0	0	0	2	3	2	3	3	3	3	2	2	3	2	2	3	3	3	3	3	2	3	3	3
55	2	1	3	1	2	2	3	2	0	0	0	100	165	120	131	0	0	0	0	0	0	0	0	0	0	0	0	0	2	2	2	3	3	2	2	3	3	3	3	2	2	2	2	3	3	3	2	2	2
28	2	2	4	4	2	1	6	2	1	1	1	66	164	88	111	0	1	0	1	0	0	0	0	0	0	0	0	0	2	3	3	2	3	2	3	2	3	2	3	2	3	2	3	2	3	2	3	2	3
29	2	4	1	1	2	2	6	2	0	0	0	70	165	75	106	0	0	0	0	0	0	0	0	0	0	0	0	0	4	4	3	3	3	3	4	3	3	4	3	4	3	3	3	3	3	2	2	2	2
45	2	1	3	2	2	1	3	2	0	0	0	80	169	100	113	0	0	0	0	0	0	0	0	0	0	0	0	0	4	4	3	3	4	2	3	1	3	4	4	3	4	4	3	4	4	4	4	4	4
57	2	1	3	1	2	1	6	2	0	0	0	80	163	95	121	0	0	0	0	0	0	0	0	0	0	0	0	0	3	3	2	3	3	3	3	3	3	3	3	3	3	3	3	3	3	3	3	3	3
23	2	2	6	3	2	1	6	2	0	0	0	75	168	90	111	0	0	0	0	0	0	0	0	0	0	0	0	0	2	3	3	3	3	3	2	2	3	2	2	2	2	3	2	3	3	3	3	3	3
23	2	1	6	4	2	2	6	2	0	1	1	75	170	95	116	0	0	0	0	0	0	0	0	0	0	0	0	0	3	3	3	3	3	3	3	3	3	3	3	3	3	3	3	3	3	3	3	3	3
19	2	2	6	2	2	1	1	2	0	0	0	60	168	70	101	0	0	0	0	0	0	0	0	0	0	0	0	0	2	3	2	3	1	1	2	1	1	2	2	2	2	2	2	2	2	2	3	3	3
18	2	2	6	2	2	1	6	2	0	0	0	65	172	78	101	0	0	0	0	0	0	0	0	0	0	0	0	0	2	2	2	3	4	3	2	1	2	3	2	2	1	3	1	3	2	2	3	3	3
28	2	2	3	4	2	2	6	1	0	0	0	65	170	70	101	0	0	0	0	0	1	0	0	0	0	0	0	0	2	3	3	3	2	2	2	2	2	2	2	2	3	3	3	1	4	4	3	2	3
20	2	2	4	2	2	2	4	1	0	0	0	70	168	80	106	0	0	1	0	0	0	0	0	1	1	1	0	0	2	2	2	3	3	3	1	2	3	3	2	2	2	2	2	4	3	2	3	2	4
30	1	2	1	5	2	2	6	1	0	0	0	85	170	80	105	0	0	0	0	0	0	0	0	0	0	0	0	0	1	2	2	2	2	2	2	2	2	2	2	1	2	2	2	2	2	1	2	2	2
51	1	1	1	1	2	1	3	2	0	0	0	78	175	76	104	0	0	0	0	0	0	0	0	0	0	0	0	0	3	2	2	3	2	1	2	1	2	3	2	2	2	3	1	2	1	1	2	3	3
29	2	1	3	1	1	2	6	2	0	0	0	75	135	125	116	1	1	0	1	0	1	0	0	0	0	0	0	0	2	1	2	1	1	2	1	2	2	2	2	2	2	2	2	2	2	2	2	2	2
36	2	1	3	1	2	2	3	2	0	0	0	20	120	125	111	0	0	0	1	0	1	1	1	0	0	0	0	0	1	1	1	1	1	1	1	1	1	1	1	1	1	1	1	1	1	1	1	1	1
26	2	1	3	3	1	2	2	1	0	1	1	59	160	85	97	1	1	0	1	1	1	0	1	1	0	1	0	1	3	3	4	3	4	3	4	2	3	4	2	3	4	3	4	2	3	3	3	2	3
30	1	1	1	4	1	2	2	1	0	1	0	85	175	97	104	0	0	0	1	0	0	1	1	1	0	1	1	1	1	1	2	2	2	2	3	1	1	2	3	1	2	2	1	3	1	3	1	4	2
24	1	2	6	4	1	2	6	1	0	1	0	95	180	107	108	0	0	0	1	0	1	1	1	0	0	1	1	0	3	1	3	3	2	3	4	1	2	4	1	2	2	1	2	1	3	1	2	4	3
49	2	1	3	1	2	2	3	1	1	0	0	80	158	96	109	1	1	1	1	1	1	1	1	0	1	0	0	1	2	3	4	4	4	3	3	2	4	4	3	3	4	4	2	3	2	3	3	2	2
54	1	1	2	2	2	2	2	1	0	1	0	82	175	98	104	0	1	1	1	0	0	1	0	0	0	1	0	3	3	2	3	4	2	3	1	3	3	2	2	4	3	4	2	4	4	3	3	2	3
29	2	2	1	4	2	2	6	2	0	0	0	85	165	100	111	0	0	0	0	0	0	0	0	0	0	0	0	0	2	3	2	2	3	2	2	2	2	2	3	3	1	2	2	2	3	3	2	3	2
56	1	1	2	2	2	2	3	2	0	0	0	85	160	105	107	1	1	1	0	0	0	0	0	0	0	0	0	0	1	3	2	3	3	1	4	2	4	4	4	4	4	3	3	3	3	3	4	4	3
23	2	2	5	4	2	2	6	2	0	0	0	48	160	70	91	0	0	0	0	0	0	0	0	0	0	0	0	0	1	2	2	2	2	2	2	2	2	2	2	2	2	2	2	2	2	2	2	2	2
52	2	1	3	1	2	2	3	2	0	0	0	75	165	95	113	0	0	1	0	0	0	0	0	0	0	0	0	0	1	4	2	3	4	1	4	2	2	4	4	4	4	3	4	3	4	4	4	4	1
43	1	1	1	2	2	2	3	1	1	1	0	100	175	110	100	1	1	1	0	0	0	0	0	1	1	0	1	0	2	2	2	2	2	2	2	2	2	2	2	2	2	2	2	2	2	2	2	2	2
49	1	1	1	4	2	2	3	2	1	1	0	83	160	95	90	1	1	1	1	0	0	0	0	0	0	0	1	0	2	4	4	3	4	1	4	3	4	3	3	4	3	4	1	3	4	4	4	3	2
23	1	2	5	3	2	2	6	1	0	0	0	65	175	70	100	0	1	1	1	0	0	0	0	0	0	0	0	1	2	2	2	2	2	2	2	2	2	2	2	2	2	2	2	2	2	2	2	2	2
54	2	1	3	1	2	2	3	1	0	0	0	60	137	112	121	1	0	0	0	1	1	1	0	1	0	0	0	0	4	4	1	3	4	1	4	1	2	4	4	4	1	4	4	4	4	4	4	4	4
51	1	1	2	1	2	2	3	1	0	0	0	69	170	100	110	1	0	1	1	0	1	0	1	1	0	0	0	0	2	2	2	2	2	2	2	2	2	2	2	2	2	2	2	2	2	2	2	2	2
29	2	2	1	5	2	2	6	3	1	1	1	69	163	84	91	1	0	1	0	1	0	1	0	1	0	1	0	1	1	2	3	4	3	2	1	2	3	4	3	2	1	2	3	4	3	2	1	2	3
36	2	1	1	5	2	2	3	2	1	1	1	61	160	80	86	1	1	1	0	0	0	1	1	1	0	0	0	1	1	1	1	2	2	2	3	3	3	4	4	4	3	3	3	2	2	2	1	1	1
39	2	3	3	4	1	2	4	1	1	1	1	77	159	112	118	1	1	1	0	1	0	0	1	1	1	1	0	1	1	3	1	2	3	2	3	2	1	3	2	2	2	2	3	3	3	2	2	1	2
46	1	3	3	2	2	1	1	1	0	0	1	93	178	85	93	1	1	0	1	0	1	1	0	0	0	0	1	1	2	2	3	2	3	4	1	1	2	2	3	2	4	1	2	3	4	3	3	2	1
43	1	1	4	1	1	2	3	2	1	1	1	73	174	88	95	1	0	1	1	0	1	1	0	0	1	1	0	1	2	3	2	2	4	3	3	2	3	4	2	2	3	3	2	3	4	2	2	2	3
35	2	2	1	5	2	2	6	2	1	1	1	88	163	92	99	1	1	0	0	1	1	0	1	0	0	1	0	1	2	3	2	3	2	3	4	3	4	3	4	3	2	3	3	2	4	1	3	4	2
32	2	2	1	4	1	2	6	2	1	1	1	84	159	112	119	1	0	1	0	1	0	1	0	1	0	1	0	1	1	2	1	2	1	2	1	2	3	2	3	2	3	2	3	2	3	4	3	4	3
39	1	2	1	4	2	2	6	2	1	1	0	91	174	104	110	1	0	1	0	1	1	0	1	0	1	0	0	1	1	2	3	4	3	2	1	2	3	4	3	2	1	2	3	4	3	2	1	2	3
47	2	2	6	2	2	1	6	1	0	0	1	82	157	104	113	0	0	1	1	0	0	1	0	0	1	0	1	0	3	2	3	4	4	2	3	3	2	2	3	2	3	3	2	3	2	2	2	3	3
61	1	1	2	1	1	2	2	1	1	1	0	107	168	124	116	1	1	1	1	1	1	0	0	0	0	0	0	1	3	3	2	3	4	3	3	2	2	3	2	3	2	2	2	2	3	2	3	2	2
31	2	1	3	4	2	2	2	1	1	1	0	68	172	86	91	1	0	1	1	1	1	0	0	1	1	0	1	1	2	3	3	2	2	3	3	2	2	2	2	2	2	3	3	2	3	3	3	3	2
30	1	1	4	1	1	1	2	2	0	0	1	76	173	98	104	1	1	1	0	1	1	0	0	1	0	1	0	1	2	3	4	3	2	2	3	4	2	3	2	4	4	3	3	2	2	1	3	3	2
36	2	1	1	2	2	2	3	1	0	1	0	84	158	88	103	0	0	1	1	0	1	1	1	1	1	0	1	0	3	3	4	3	3	3	3	2	2	3	3	2	2	2	3	3	3	3	2	2	3
35	2	1	6	4	3	2	2	1	1	1	0	74	161	101	107	0	0	1	0	0	1	0	0	0	1	0	0	0	3	3	2	3	3	4	4	3	3	3	2	3	2	3	2	3	2	3	2	3	2
41	2	1	3	3	2	1	2	1	0	0	0	83	166	88	97	1	1	0	0	0	0	1	0	1	1	0	1	0	1	1	2	3	1	4	3	2	2	3	1	2	3	4	2	1	4	3	1	3	2
34	1	2	1	3	2	2	1	1	0	1	1	68	170	80	88	1	0	0	1	0	1	1	0	0	0	1	1	0	2	3	2	3	2	3	2	3	2	3	4	2	3	4	2	3	3	1	3	4	3
39	2	3	3	4	2	2	4	1	1	1	1	79	161	99	105	0	0	0	0	0	0	1	0	1	1	0	1	1	4	3	3	2	1	2	3	4	1	2	3	2	4	1	3	2	4	3	1	2	3
32	2	1	4	3	1	2	1	1	0	1	1	74	163	96	101	1	1	0	1	1	1	0	1	0	0	1	1	0	2	3	4	2	2	2	4	3	4	3	4	2	4	3	4	2	3	3	2	3	1
29	1	3	5	4	1	1	1	1	0	1	1	68	177	78	81	1	1	0	1	0	0	0	0	0	1	0	1	1	1	1	2	3	3	4	3	3	2	1	1	2	2	3	4	4	3	2	3	4	1
25	1	2	4	3	1	2	1	1	1	1	0	84	160	88	112	1	0	1	1	0	0	0	0	0	0	1	0	0	1	2	3	2	4	1	3	4	1	2	3	2	2	4	4	3	2	1	2	2	3
21	1	2	4	2	2	2	6	2	0	0	0	65	172	78	76	0	0	0	0	1	0	1	0	1	1	0	1	0	1	2	3	4	4	3	2	1	1	2	2	3	3	4	3	2	2	3	3	2	2
39	2	1	3	3	2	2	3	2	1	1	1	74	159	91	99	1	1	0	1	0	0	1	0	1	0	0	0	0	2	3	3	2	2	2	3	2	2	2	2	2	2	2	2	2	2	2	2	2	2
33	1	2	3	4	2	2	6	2	1	1	1	75	162	92	98	1	1	0	0	1	0	1	0	0	1	0	1	1	1	1	2	2	3	3	4	4	3	3	2	2	1	1	2	3	4	3	2	1	2
43	1	1	4	1	1	1	3	1	1	1	1	83	173	88	94	0	0	0	0	0	0	0	0	0	0	1	1	1	2	2	2	3	3	3	2	2	3	3	2	3	2	2	3	3	4	3	3	3	3
60	2	4	3	3	2	2	4	1	1	1	1	94	158	108	117	1	0	1	0	1	0	1	0	1	0	1	0	1	1	2	1	2	3	2	3	2	3	4	3	4	3	4	3	4	3	2	3	2	3
39	2	1	3	4	2	2	3	2	1	1	0	71	165	91	99	0	0	0	0	0	0	0	0	0	0	0	0	0	2	2	2	3	3	3	2	2	2	3	3	3	3	3	2	2	2	2	2	3	2
28	2	2	1	4	2	2	6	2	1	1	1	59	163	76	82	1	0	1	0	1	0	0	1	0	1	0	1	1	2	3	2	3	2	3	4	3	4	3	4	3	4	3	2	3	2	3	2	3	2
33	1	1	4	2	2	2	3	2	1	1	1	84	178	86	91	0	0	0	0	0	0	0	0	0	0	0	0	0	2	2	3	2	2	2	2	2	2	2	3	3	3	3	3	3	2	2	3	3	2
41	2	1	1	6	2	2	2	1	1	1	1	83	167	92	99	1	0	1	0	0	0	1	1	0	1	0	0	1	2	2	2	2	3	4	1	3	4	2	3	4	2	3	3	3	4	2	3	4	2
30	2	3	3	4	2	2	4	1	1	1	0	83	169	101	112	1	1	1	0	0	1	0	0	0	1	1	0	1	1	1	2	3	3	3	4	4	3	2	2	2	1	1	2	3	3	3	4	4	3
53	2	1	2	4	2	2	3	2	1	1	1	87	158	104	114	1	1	1	1	0	0	0	1	1	0	1	1	1	1	1	1	2	2	3	4	4	3	2	2	2	1	1	2	3	3	4	3	3	3
47	2	1	3	2	2	2	2	2	0	0	0	79	167	86	92	1	0	0	1	0	1	1	0	1	0	0	1	0	4	3	2	1	2	3	4	3	2	1	2	3	4	3	2	1	2	3	4	3	2
28	2	2	1	3	2	2	6	1	1	1	0	65	163	84	87	0	0	0	0	0	0	0	0	0	0	0	0	0	2	2	2	3	3	3	3	3	2	2	3	3	2	2	2	2	2	2	3	3	3
39	1	4	1	5	2	2	1	1	1	1	1	74	181	80	82	1	1	0	0	1	0	1	1	0	0	1	0	1	2	2	3	3	4	4	4	3	3	2	1	2	3	2	3	4	3	2	3	2	3
26	2	2	1	4	2	2	6	2	1	1	1	74	161	86	92	1	1	1	0	0	1	0	0	0	1	1	0	1	2	2	3	3	4	4	4	2	3	3	4	4	1	1	2	2	3	4	3	2	3
36	2	1	1	5	2	2	3	2	1	1	0	83	160	99	102	1	1	1	1	1	0	1	1	1	1	0	1	0	3	2	4	2	2	3	2	1	4	3	3	3	2	3	1	3	4	2	1	2	3
54	1	3	2	2	2	2	4	2	1	1	1	107	170	108	112	1	0	1	0	0	1	0	1	0	1	1	0	1	2	3	4	3	4	3	4	3	4	3	2	3	2	3	2	3	4	3	3	4	2
28	2	2	3	2	2	2	6	2	1	1	1	67	162	79	85	1	1	0	0	1	0	1	0	1	1	0	0	1	2	3	2	3	2	3	4	3	4	3	4	3	2	3	2	3	2	3	4	3	4
24	1	2	1	4	1	2	6	2	1	1	1	81	179	79	83	1	0	1	1	0	0	0	0	0	0	0	0	0	2	1	2	3	3	4	3	2	1	2	4	3	2	2	3	4	3	3	1	2	3
29	1	2	6	3	2	2	4	2	0	0	0	71	178	78	84	0	1	0	1	0	1	0	1	0	1	0	1	0	4	3	2	1	2	3	4	3	2	1	2	3	4	3	2	1	2	3	4	3	2
25	1	2	1	4	2	2	1	1	1	1	1	68	178	76	81	1	1	0	0	1	1	0	0	1	0	0	1	0	1	1	2	2	3	3	4	4	3	3	2	2	1	1	2	2	3	3	4	4	3
50	2	1	2	3	2	2	2	1	1	1	1	89	158	112	118	0	0	1	1	0	0	1	1	0	1	0	1	0	2	3	4	3	2	3	4	3	2	3	4	3	2	3	4	3	2	3	4	3	2
37	2	2	1	5	1	2	1	1	1	1	0	83	167	96	104	1	1	0	0	1	0	1	0	1	1	0	0	1	2	3	2	3	2	3	4	3	4	3	2	3	2	3	2	3	2	1	2	1	2
39	1	1	4	4	1	2	3	2	1	1	0	82	177	85	91	0	0	0	0	0	0	0	0	0	0	0	0	0	2	3	2	2	4	1	2	3	2	1	4	4	3	2	4	1	2	2	3	3	1
51	1	1	2	3	2	2	2	1	1	1	0	81	166	92	99	1	1	0	1	1	0	1	1	0	0	0	1	0	2	3	2	3	1	2	2	4	4	4	3	3	2	1	2	3	3	3	4	2	3
51	1	3	2	1	2	2	1	1	0	0	0	97.5	171	112	118	0	0	0	0	1	1	0	1	1	0	1	1	0	2	1	2	3	2	2	3	4	4	4	3	2	1	2	3	3	3	1	1	2	4
20	2	2	1	2	2	2	1	1	1	1	1	58	164	75	79	1	1	0	1	1	0	0	1	0	0	1	0	1	1	2	3	4	3	2	1	2	3	4	3	2	1	2	3	4	3	2	1	2	3
59	1	4	2	1	2	1	1	1	0	0	0	91.5	166	102	106	1	1	1	0	0	0	1	0	1	1	1	0	0	1	1	1	2	2	2	3	3	3	4	4	4	3	3	3	2	2	2	1	1	1
57	1	4	4	1	1	2	1	1	1	1	1	86	178	92	96	1	1	1	1	1	1	1	1	1	1	1	1	1	1	1	2	3	2	3	2	3	2	2	3	2	1	3	4	2	3	2	1	3	3
36	1	1	4	1	1	2	3	1	1	1	1	92	179	91	98	1	0	1	1	1	0	1	1	0	1	1	0	1	1	2	2	2	3	3	2	3	1	3	3	2	3	4	2	3	2	2	3	3	2
43	1	1	1	5	2	2	2	1	1	1	1	101	182	104	111	1	0	1	0	1	0	1	0	1	0	1	0	1	1	2	3	4	3	2	1	2	3	3	2	3	2	4	1	2	4	2	3	4	4
40	2	1	1	6	2	2	3	2	1	1	1	81	172	93	102	0	0	0	1	1	1	0	0	0	1	1	1	0	4	4	4	3	3	3	2	2	2	1	1	1	2	2	2	3	3	3	4	4	4
46	2	1	3	2	1	2	3	2	1	1	1	82	160	92	99	1	1	0	1	0	1	1	0	0	1	1	1	1	2	1	2	2	2	2	3	3	2	2	3	2	4	2	3	2	3	2	3	2	3
34	1	1	5	1	1	2	3	2	1	1	1	91	174	89	95	1	1	0	1	0	1	1	0	1	1	1	0	1	1	2	2	2	3	3	2	3	2	4	3	2	4	2	3	3	2	3	2	3	2
39	2	1	3	4	3	2	3	1	1	1	0	77	161	101	109	1	0	0	0	0	0	0	0	0	0	0	0	0	2	3	3	3	3	3	1	3	3	3	2	2	3	3	3	3	3	3	4	3	3
28	2	2	1	4	2	2	6	2	1	1	1	66	163	88	95	1	0	1	0	1	0	1	0	1	0	1	0	1	4	3	2	1	2	3	4	3	2	1	2	3	4	3	2	1	2	3	4	3	2
35	2	1	3	4	2	2	3	1	1	1	1	74	164	91	98	0	0	0	0	0	0	0	0	0	0	0	0	0	2	2	3	3	2	2	2	2	3	3	2	2	2	2	3	3	2	2	2	2	3
29	2	1	3	2	2	2	2	1	1	1	0	66	163	85	92	0	0	0	0	0	0	0	0	0	0	0	0	0	2	2	2	2	3	3	3	3	2	3	3	3	3	3	3	3	3	3	2	2	3
47	1	1	5	2	1	2	3	2	1	1	1	89.5	171	102	112	0	0	0	0	1	1	0	0	0	0	0	0	0	2	3	3	3	3	3	3	3	3	3	2	2	3	2	2	3	2	3	2	3	2
54	2	3	2	5	2	2	4	1	1	1	1	83	159	91	99	1	1	0	1	0	0	1	0	1	1	0	1	1	1	2	3	4	3	2	1	2	3	4	3	2	2	1	2	3	4	3	2	1	2
33	1	1	4	2	2	1	2	1	1	1	0	88	182	98	102	0	0	0	1	0	0	1	0	1	1	1	0	1	1	3	3	3	4	3	3	2	2	3	2	2	2	3	2	3	2	2	3	2	2
58	2	1	3	1	2	1	3	2	1	1	0	76	169	78	83	1	1	0	1	1	1	1	0	1	1	1	0	1	2	1	2	2	2	2	2	2	3	3	2	3	2	3	3	3	3	4	4	4	4
39	1	1	3	1	1	2	3	2	1	1	0	79	164	96	100	0	0	1	1	0	1	1	0	1	1	0	1	1	3	3	2	3	3	3	2	3	2	3	3	3	2	2	2	3	2	4	4	4	2
58	2	1	3	1	1	2	3	2	1	1	0	85	155	111	109	0	0	0	0	1	1	0	0	1	1	1	0	0	2	2	2	2	3	2	2	2	2	3	2	2	2	3	2	2	2	2	2	2	3
43	2	3	3	2	1	2	4	2	1	1	1	78	158	98	94	1	1	1	1	0	1	1	0	1	1	0	1	1	2	2	3	1	3	3	2	2	2	3	3	2	2	1	1	2	3	3	3	2	2
37	1	2	5	1	1	2	6	2	1	1	0	74	168	96	101	0	0	0	1	0	0	0	1	0	1	0	0	0	3	2	3	2	4	3	2	3	2	1	2	3	3	3	2	2	3	2	3	2	3
40	1	3	5	1	1	1	4	2	1	1	1	77	172	81	92	1	1	0	1	0	0	1	0	1	0	1	1	1	2	3	2	2	3	3	2	2	3	1	4	3	1	2	2	3	2	4	3	2	2
28	2	2	1	3	2	2	6	2	1	1	0	66	164	86	93	1	0	1	1	1	0	0	1	0	1	0	1	0	3	4	3	2	1	3	4	3	2	1	1	4	4	4	3	2	3	1	4	4	3
36	1	1	1	4	3	2	3	1	0	0	0	87	176	84	88	1	1	0	0	1	1	0	0	1	1	0	0	1	1	1	2	2	3	3	4	4	1	1	2	2	3	3	4	4	1	1	2	2	3
26	1	1	1	5	3	2	2	1	0	0	0	68	175	76	80	0	0	0	0	0	0	1	1	0	0	0	1	0	1	4	2	3	1	2	2	3	4	3	2	2	3	2	3	1	2	3	4	3	3
43	1	1	4	2	2	2	3	2	1	1	1	96	172	108	116	1	0	1	0	1	0	1	0	1	0	1	0	1	1	1	1	1	2	2	2	2	3	3	3	3	4	4	4	4	3	3	3	3	2
25	2	3	5	1	1	1	6	3	1	1	1	64	161	74	84	1	0	0	0	0	1	1	1	0	1	0	1	1	1	2	3	4	4	3	3	2	2	1	1	1	2	2	2	3	3	3	4	4	4
39	2	3	3	4	2	2	4	1	1	1	0	58	157	70	77	1	0	1	1	0	0	0	1	0	1	0	0	1	1	2	3	4	3	2	1	2	3	4	3	2	1	2	3	4	3	2	1	2	3
53	1	1	4	1	3	1	3	2	1	0	0	84	176	88	108	1	1	0	1	0	0	0	1	0	1	0	0	1	2	3	2	3	2	1	2	3	3	4	2	2	1	2	1	2	3	4	3	2	1
36	1	1	1	4	2	2	3	1	0	0	0	80	174	100	98	1	1	1	1	1	1	0	0	0	0	0	1	1	3	3	3	3	3	1	3	3	3	3	4	3	3	3	2	3	2	2	3	3	4
36	1	1	4	3	2	2	3	1	1	0	0	88	172	104	102	0	1	1	0	0	1	1	0	0	1	1	0	1	2	2	3	3	4	3	2	3	4	3	4	3	2	3	2	2	3	4	3	2	3
58	1	1	2	1	3	1	3	2	1	1	1	94	169	94	98	0	1	1	0	1	0	1	1	1	0	1	0	1	2	2	3	2	1	1	3	3	3	2	3	2	4	4	4	4	1	1	2	2	1
39	2	3	3	3	1	2	4	1	1	1	0	82	158	106	111	1	0	1	1	1	0	1	0	1	1	1	0	0	1	2	1	2	1	1	2	1	1	1	2	2	1	1	1	2	3	2	2	1	2
29	1	1	4	2	2	2	2	1	1	1	1	82	158	106	110	1	1	0	1	1	0	1	0	1	0	0	1	1	3	4	2	3	4	4	3	3	4	3	3	2	2	3	2	3	3	3	3	4	3
37	2	1	3	3	1	1	2	1	0	1	0	67	161	94	99	0	1	0	1	0	1	0	1	1	1	0	0	1	3	2	3	3	2	2	3	4	3	2	3	3	2	2	3	3	2	1	1	1	1
31	2	1	4	3	2	1	3	1	1	0	0	64	163	80	85	0	0	1	0	0	1	0	1	0	0	0	1	1	3	2	3	2	3	2	3	2	3	2	3	2	3	2	3	2	3	2	3	2	3
40	1	1	4	2	2	2	2	2	1	1	0	82	174	100	96	1	1	1	0	0	0	0	0	0	0	1	1	0	2	4	4	3	3	4	2	3	2	4	3	2	3	3	4	4	3	2	2	3	1
40	1	4	4	1	1	1	1	1	1	1	1	80	180	100	93	1	0	0	1	1	1	0	1	0	1	1	0	0	1	2	3	1	2	3	2	3	4	4	3	2	3	3	2	3	2	2	4	4	3
34	2	1	1	5	2	2	2	1	1	1	0	80	158	104	117	1	1	0	1	1	1	0	1	1	1	1	1	1	3	3	4	4	3	3	2	3	2	2	2	3	3	2	2	2	3	3	2	2	2
38	2	2	4	1	1	1	6	2	1	1	0	81	168	91	101	0	0	0	0	0	0	1	0	0	0	1	0	0	2	2	2	2	3	2	3	2	3	2	2	2	3	3	2	2	2	3	3	4	2
60	2	1	2	2	2	2	3	2	1	1	0	60	157	74	92	1	1	1	1	0	1	0	1	1	1	1	0	0	2	3	2	3	2	2	3	2	3	4	3	2	3	3	2	3	4	3	2	3	3
48	2	4	4	2	2	2	4	1	1	0	1	62	158	69	89	1	1	1	0	1	0	1	1	0	0	0	0	0	3	2	3	2	3	2	2	3	3	4	4	3	2	2	2	2	2	2	2	3	2
63	2	1	3	1	2	2	2	1	1	1	1	55	152	76	89	1	1	1	0	1	1	0	0	0	1	0	0	0	2	1	2	3	2	2	2	3	2	3	2	4	1	2	3	3	2	2	3	3	3
49	2	1	3	1	1	2	3	2	1	0	1	70	159	84	103	1	1	0	1	0	1	0	1	0	1	1	0	0	2	2	2	2	3	2	3	1	2	3	2	1	2	3	2	1	2	3	2	1	2
54	2	1	2	2	2	2	3	1	1	1	0	77	174	96	117	0	1	0	0	1	0	0	0	1	0	0	0	0	3	2	3	3	4	4	1	3	2	1	2	2	2	1	1	2	1	2	2	3	2
52	2	1	3	1	1	1	3	2	1	0	1	67	161	74	92	1	0	1	0	0	1	1	0	0	1	1	0	0	2	3	3	3	3	3	3	3	3	3	3	4	2	3	3	2	3	3	3	2	1
33	2	1	3	2	1	1	3	1	1	0	1	52	149	68	90	1	1	1	0	0	0	0	0	0	0	0	0	1	2	1	2	3	2	3	4	4	3	2	3	2	1	3	1	2	3	2	3	2	1
36	2	1	3	2	2	1	3	1	1	0	1	76	168	88	108	1	0	0	0	1	0	1	0	0	1	0	0	1	2	3	3	2	2	2	3	1	2	2	3	1	1	2	3	2	3	3	3	3	2
22	2	2	6	4	1	2	6	2	0	0	0	48	147	72	93	1	1	0	1	1	0	1	1	1	0	0	0	1	2	2	3	4	2	2	2	3	2	2	3	2	2	2	3	2	2	3	3	2	2
43	2	4	1	5	2	2	4	1	0	0	0	79	159	92	113	0	1	0	0	0	0	1	0	0	0	1	1	0	3	3	3	3	2	3	4	3	3	3	3	2	3	4	3	3	3	3	3	4	3
53	1	3	1	3	2	2	4	1	0	1	0	94	174	98	100	1	0	1	1	1	1	0	1	0	1	1	0	1	3	3	3	3	2	3	2	2	3	2	3	2	2	2	3	2	2	2	2	2	2
25	2	1	3	1	1	1	3	1	0	0	0	72	156	86	92	0	0	0	1	1	0	1	0	1	1	0	1	0	1	2	1	1	2	1	1	2	3	2	2	3	1	1	1	2	1	2	2	4	3
37	1	1	6	3	3	2	3	1	1	0	1	98	176	96	116	0	0	0	0	0	0	0	0	0	0	0	0	0	3	3	3	3	2	2	2	3	3	3	2	3	2	2	4	3	2	2	3	2	3
41	1	1	1	4	3	2	3	2	1	1	0	78	179	74	72	1	1	0	1	1	0	1	0	1	1	0	1	1	2	2	2	1	2	3	3	3	4	3	2	2	3	4	3	3	3	4	4	2	2
39	1	1	4	3	3	2	3	2	1	1	0	92	176	94	112	0	0	0	0	0	0	0	0	0	0	0	0	0	2	3	1	2	2	1	2	3	2	2	2	3	2	3	2	1	2	3	4	3	2
25	2	2	5	3	1	1	6	1	1	1	0	59	161	68	81	0	0	0	0	0	0	0	0	0	0	0	0	0	2	1	3	4	3	2	2	3	3	2	1	2	2	1	2	1	2	1	2	1	2
43	1	1	4	2	2	2	3	2	1	1	1	87	178	87	92	1	1	0	1	0	0	1	0	1	1	0	1	0	1	2	3	4	3	3	2	2	1	1	2	2	2	3	3	3	4	4	4	3	3
32	2	1	1	5	2	2	3	2	1	1	1	79	161	102	113	1	1	0	1	0	0	1	1	0	1	1	1	0	1	1	2	3	2	1	3	2	2	3	1	1	2	4	2	3	2	4	3	2	2
54	2	3	2	3	3	2	1	1	0	1	1	86	159	94	103	0	0	1	1	1	1	0	1	0	1	1	0	1	1	2	1	1	3	4	3	2	2	2	2	3	2	1	1	2	3	4	3	2	1
40	2	1	2	6	3	2	3	3	1	1	0	68	159	88	87	1	0	1	1	0	1	0	0	1	0	1	0	0	2	3	3	2	3	3	2	3	4	2	2	3	2	4	1	1	2	3	1	3	3
44	1	4	6	1	1	2	6	2	0	0	0	105	171	104	106	1	1	0	1	0	0	1	0	1	0	1	1	1	2	3	3	2	4	4	2	3	1	2	2	3	1	4	3	2	3	4	1	1	1
36	1	2	5	3	1	2	1	1	0	1	1	79	176	82	86	0	0	1	0	1	1	0	0	0	1	0	1	1	2	2	3	4	2	3	1	3	4	3	2	3	1	3	4	2	4	1	3	1	4
44	1	4	6	3	2	1	1	1	0	0	0	98	174	78	84	0	0	1	1	0	0	0	1	1	0	1	0	1	1	2	1	3	4	3	2	2	2	1	3	4	2	3	3	2	1	2	2	1	3
46	2	2	1	6	3	2	6	2	0	0	0	71	167	86	113	0	0	1	1	0	1	0	0	0	0	0	0	0	2	3	4	2	2	3	4	2	2	2	2	3	2	3	3	3	3	2	3	3	4
49	2	2	1	4	2	1	6	2	0	0	0	63	164	81	107	0	0	0	0	0	0	0	0	0	0	0	0	0	2	2	4	3	3	2	4	2	3	4	4	4	1	3	4	3	2	3	3	3	2
23	2	2	1	4	2	2	1	1	1	1	0	54	162	76	91	0	0	0	0	0	0	0	0	0	0	0	0	0	2	1	2	4	4	1	3	2	2	3	4	3	2	2	3	3	2	2	4	4	4
27	1	2	1	5	2	2	6	2	0	0	0	96	173	110	115	0	0	0	0	0	0	0	0	0	0	0	0	0	2	3	3	3	2	2	4	2	3	3	2	3	2	3	2	3	3	3	2	3	2
51	2	1	1	6	2	2	3	2	0	0	0	90	168	114	119	1	1	1	1	0	0	0	0	0	0	0	0	0	3	3	3	4	4	4	4	4	4	4	3	3	2	4	4	4	4	4	4	4	4
50	1	1	1	3	2	2	3	2	1	1	0	85	166	99	107	0	0	0	0	0	0	0	0	0	0	0	0	0	1	2	2	2	3	1	4	2	2	2	3	3	2	2	3	2	2	1	1	4	4
50	2	1	1	4	3	2	3	1	0	0	1	75	163	89	112	1	0	1	0	0	0	0	0	0	0	0	0	0	3	4	4	4	4	3	4	1	4	1	2	2	2	4	1	4	4	4	4	4	4
53	1	1	1	4	2	2	3	2	0	0	0	99	173	113	109	1	0	1	1	0	1	0	1	1	1	1	0	0	2	1	2	2	2	1	2	1	3	3	3	3	2	2	3	3	2	3	2	3	3
40	2	1	1	5	2	2	3	1	1	1	0	80	166	95	117	0	0	0	0	0	0	0	0	0	0	0	0	0	2	4	3	3	4	3	3	1	3	3	2	3	3	3	3	3	4	3	4	3	3
51	2	1	1	4	2	2	3	2	1	1	1	86	157	113	119	1	1	1	0	0	0	0	0	0	0	0	0	0	3	4	3	3	4	2	3	3	4	3	2	2	2	4	4	4	4	4	4	3	3
44	2	1	1	5	2	2	3	2	0	0	0	79	162	94	112	0	1	1	1	0	0	0	0	0	0	0	0	0	1	3	2	3	3	1	3	2	3	3	3	3	2	3	3	3	3	3	3	3	2
52	1	1	1	5	2	2	3	2	1	1	0	85	177	97	108	0	0	0	0	0	0	0	0	0	0	0	0	0	1	2	3	3	2	1	4	1	4	4	4	3	3	3	1	2	2	2	2	3	3
46	1	1	1	5	1	2	3	1	1	1	0	107	182	113	110	0	0	1	1	0	0	0	0	0	0	0	0	0	3	2	3	3	3	2	4	3	2	3	2	2	3	2	2	3	2	2	2	2	3
44	1	1	1	2	1	1	3	1	0	0	0	88	164	106	102	0	0	0	0	0	0	0	0	0	0	0	0	0	3	3	3	4	4	3	4	3	4	4	4	3	4	4	3	4	3	3	4	4	3
38	1	1	1	6	1	2	3	1	1	1	0	76	179	91	100	0	0	0	0	0	0	0	0	0	0	0	0	0	1	4	4	4	3	1	4	3	4	4	4	4	3	3	2	3	4	3	4	3	2
29	2	2	1	5	2	1	6	2	1	1	1	64	164	75	105	0	0	0	0	0	0	0	0	0	0	0	0	0	3	4	3	4	4	3	2	2	3	2	3	2	3	3	3	3	3	3	4	4	4
55	1	1	1	6	2	2	2	2	0	0	0	84	165	103	107	1	1	1	1	0	1	0	0	0	0	0	0	0	2	1	3	3	3	1	3	2	2	4	4	4	3	2	1	3	2	3	4	3	4
28	2	1	1	4	2	2	2	1	0	0	0	66	156	87	105	0	0	0	0	0	0	0	0	0	0	0	0	0	2	1	1	3	4	4	4	4	1	4	4	2	1	3	4	4	2	2	3	4	4
55	1	1	2	4	2	2	3	2	0	0	0	70	170	89	92	0	0	0	0	0	0	0	0	0	0	0	0	0	2	3	1	2	2	2	3	1	2	2	2	1	2	2	2	2	2	1	2	2	2
46	2	1	1	4	2	2	3	2	0	0	0	83	165	93	113	0	0	1	1	0	0	0	0	0	0	0	0	0	3	4	4	3	4	3	3	2	3	3	3	3	2	4	4	4	4	4	4	4	4
50	2	2	1	5	2	2	1	1	0	0	0	64	156	87	87	0	0	0	0	0	0	0	0	0	0	0	0	0	4	4	4	4	4	4	3	1	4	3	3	3	2	3	3	3	3	3	3	4	3
52	1	1	2	6	2	2	3	2	0	0	0	60	169	75	93	0	0	0	0	0	0	0	1	0	0	0	1	0	1	2	3	2	4	2	3	2	2	2	3	2	2	2	2	2	2	2	3	3	2
23	1	2	6	2	1	2	6	2	0	0	0	84	169	94	115	1	1	1	1	1	1	1	1	1	1	1	1	1	1	2	3	2	3	2	1	2	2	3	3	2	2	2	2	2	2	2	2	2	2
61	2	1	1	5	3	2	2	1	1	1	0	68	151	97	106	0	0	0	0	0	0	0	0	0	0	0	0	0	2	2	3	3	2	3	3	2	3	3	2	3	2	3	3	3	3	3	3	3	3
33	1	2	1	2	2	2	6	1	1	0	0	79	176	93	99	0	0	0	0	0	0	1	0	0	0	0	0	0	1	3	2	2	3	2	1	1	3	2	1	3	1	1	1	3	3	3	4	4	3
33	2	1	1	5	2	2	2	1	1	1	0	78	161	104	102	0	1	1	1	0	0	0	0	0	0	0	0	0	4	4	4	3	2	3	2	2	2	2	2	4	4	4	4	4	4	4	4	4	4
33	1	1	1	4	1	2	6	2	0	0	0	99	175	105	108	0	1	1	1	0	0	0	0	0	0	0	0	0	2	2	2	3	3	3	2	1	3	3	1	2	1	3	2	3	3	3	3	3	3
44	1	1	1	5	2	2	3	2	0	0	0	104	177	109	117	0	1	1	1	0	1	0	0	0	0	0	0	0	2	1	4	3	2	1	3	3	2	3	3	3	1	3	1	1	3	2	4	4	3
44	2	1	3	2	2	2	3	2	0	0	0	63	160	89	99	0	1	1	1	0	0	0	0	0	0	0	0	0	2	3	2	3	4	1	3	1	3	3	2	4	2	4	4	3	3	3	4	4	4
23	2	2	6	4	2	2	6	2	1	1	0	55	170	76	84	0	0	0	0	0	0	0	0	0	0	0	0	0	2	3	2	2	3	3	3	4	3	2	2	2	3	3	2	2	2	1	1	1	1
20	2	2	6	2	2	2	6	2	1	1	0	50	168	70	81	0	0	0	0	0	0	0	0	0	0	0	0	0	2	3	2	2	3	3	3	4	3	2	2	2	3	3	2	2	2	1	1	1	1
41	1	1	2	4	2	2	3	1	0	0	0	76	171	98	100	0	0	0	0	0	0	0	0	0	0	0	0	0	2	3	2	3	3	2	4	2	3	3	3	3	3	2	3	2	3	3	3	3	4
39	2	1	1	4	2	2	3	1	0	1	0	68	154	90	111	0	0	0	0	0	0	0	0	0	0	0	0	0	3	3	3	3	3	2	3	2	3	3	3	3	3	3	3	3	3	3	3	3	3
55	1	1	6	1	2	2	3	2	0	0	0	90	175	93	98	0	0	0	0	0	0	0	0	0	0	0	0	0	3	3	1	2	2	1	1	2	2	2	2	2	1	1	1	1	3	2	3	4	4
19	2	2	5	2	1	2	6	1	0	0	0	58	156	76	91	1	1	1	1	1	0	0	0	0	0	0	0	1	3	3	3	3	4	1	3	3	3	2	3	2	2	3	3	4	4	4	4	3	3
23	2	2	6	4	2	2	4	1	0	0	0	57	160	78	97	1	1	1	1	1	1	1	0	0	0	0	0	1	2	2	3	2	2	1	2	2	3	3	2	2	2	1	2	2	3	2	3	3	3
49	2	1	3	1	2	2	3	2	0	0	0	79	165	98	111	0	0	0	0	0	0	0	0	0	0	0	0	0	2	2	2	3	2	2	3	2	2	2	2	2	2	2	3	2	2	2	2	3	2
60	2	1	3	1	2	2	3	1	1	0	0	80	158	105	115	0	1	1	1	0	0	0	0	0	0	0	0	0	4	3	3	3	3	2	2	2	3	3	3	3	2	4	2	3	3	2	2	2	2
22	2	2	6	2	2	2	4	1	1	0	0	51	162	78	96	1	0	0	0	0	0	0	0	0	1	0	0	0	3	4	3	3	2	3	3	3	3	3	3	2	4	2	3	3	3	3	3	3	3
30	2	1	4	6	3	2	2	1	1	1	0	50	160	70	81	0	1	1	1	0	0	0	0	0	0	0	0	0	1	4	3	3	4	2	3	1	3	3	3	4	4	4	3	3	3	3	3	3	3
22	2	2	6	4	2	2	4	1	1	0	0	55	160	87	98	0	0	0	0	0	0	0	0	0	0	0	0	0	3	4	3	3	3	4	3	3	3	4	3	4	3	2	3	3	4	3	4	3	4
23	2	2	6	4	1	1	6	2	0	0	0	58	170	71	99	0	0	0	0	0	0	0	0	0	0	0	0	0	3	3	2	3	3	3	4	2	3	4	2	2	3	3	4	4	3	3	4	4	4
22	2	1	6	4	3	2	2	1	0	1	0	62	164	90	101	1	1	1	1	1	1	1	0	1	1	1	1	0	2	2	2	2	4	2	4	3	3	4	4	2	2	2	2	2	2	2	3	4	4
42	2	1	3	1	2	2	3	2	1	1	0	73	160	99	107	0	0	1	1	0	0	0	0	0	0	0	0	0	4	1	2	3	3	2	3	1	4	3	2	2	1	2	4	4	2	3	3	1	2
23	2	2	6	4	2	2	6	2	0	1	0	57	166	87	95	0	0	0	0	0	0	0	0	0	0	0	0	0	1	2	2	2	2	1	1	2	2	2	1	1	1	1	1	1	1	1	1	1	1
39	2	1	3	2	2	2	3	2	0	0	0	61	160	80	96	0	0	0	0	0	0	0	1	0	0	0	0	0	4	3	4	3	4	3	4	3	3	4	4	3	3	3	4	3	4	3	4	4	4
19	1	2	4	1	2	2	6	2	0	0	0	76	182	84	100	0	0	0	0	0	0	0	0	0	0	0	0	0	3	1	1	3	4	1	3	4	2	3	4	4	4	1	2	1	1	1	4	4	4
48	1	1	4	1	2	2	3	2	0	0	0	75	185	88	102	0	0	0	0	0	0	0	0	0	0	0	0	0	1	1	2	2	1	1	3	2	1	2	2	2	2	1	1	1	1	1	1	3	2
47	2	1	3	1	2	2	3	2	0	0	0	80	154	92	114	1	1	1	1	1	1	0	0	0	0	0	0	1	3	4	3	4	4	4	4	3	4	3	2	4	3	2	4	1	4	4	4	4	4
30	1	1	4	3	2	2	2	1	1	1	0	90	180	101	102	0	0	0	0	0	0	0	0	0	0	0	0	0	1	3	2	3	3	2	4	1	2	3	2	2	1	2	2	3	3	3	3	3	3
37	2	1	3	4	2	2	2	1	1	1	0	72	165	103	108	0	0	0	0	0	0	0	0	0	0	0	0	0	3	3	4	3	3	3	4	2	4	4	4	3	2	3	4	4	3	4	3	4	4
26	1	2	5	3	1	2	6	1	0	1	0	81	180	93	103	0	0	0	0	0	0	0	0	0	0	0	0	0	1	2	3	3	4	1	3	3	3	2	3	3	2	1	2	1	2	3	3	3	3
36	1	1	1	4	1	2	2	1	1	1	0	90	170	107	110	1	0	1	0	0	0	0	0	0	0	0	0	0	2	3	2	3	3	3	3	2	2	2	2	2	3	2	3	3	3	3	2	3	3
32	2	1	1	4	2	2	2	1	1	1	0	67	161	90	108	0	0	0	0	0	0	0	0	0	0	0	0	0	2	3	2	3	3	2	3	3	2	2	2	2	2	2	2	2	2	2	2	3	2
24	2	2	6	4	2	2	6	2	0	0	0	80	170	93	113	0	0	0	0	0	0	0	0	0	0	0	0	0	2	3	3	2	3	3	3	2	2	2	2	3	2	2	3	3	3	3	3	3	3
52	2	1	3	1	2	2	6	1	1	1	0	53	155	80	91	1	1	1	1	1	1	1	0	0	0	1	0	1	3	3	2	3	2	3	3	2	3	3	3	3	2	2	3	2	3	3	3	3	2
28	1	2	5	4	2	2	6	1	0	1	0	80	180	87	90	0	0	0	0	0	0	0	0	0	0	0	0	0	2	3	2	3	3	3	3	2	3	3	2	3	2	2	3	2	3	3	2	3	2
58	1	1	6	1	2	1	6	1	1	1	0	93	172	97	100	0	0	0	1	0	0	0	0	0	0	0	0	0	1	1	2	2	2	3	2	2	2	3	2	3	2	1	2	2	2	1	2	3	2
23	2	1	3	2	2	2	2	1	0	0	0	62	165	77	102	0	0	0	0	0	0	0	0	0	0	0	0	0	1	1	3	2	2	2	2	3	3	3	2	3	2	3	2	2	2	2	2	2	2
22	2	2	5	4	1	1	6	1	0	0	0	45	158	68	87	0	0	0	0	0	0	0	0	0	0	0	0	0	1	4	3	3	4	2	3	3	3	3	3	3	2	3	3	3	3	3	4	3	4
23	2	2	6	4	2	2	6	2	0	0	0	64	170	88	91	0	0	0	0	0	0	0	0	0	0	0	0	0	2	3	3	4	4	3	3	2	3	3	4	3	2	2	3	3	3	3	3	3	3
25	1	1	6	4	3	2	2	1	0	1	0	80	178	89	96	0	0	0	0	0	0	0	0	0	0	0	0	0	2	2	2	2	1	2	2	2	2	1	1	1	1	1	2	1	1	1	2	2	2
29	1	1	1	2	2	2	3	1	1	0	0	80	175	90	98	0	0	0	0	0	0	0	0	0	0	0	0	0	3	2	3	2	2	1	3	3	4	3	4	1	4	4	3	3	3	4	4	3	3
24	1	1	3	2	2	2	3	1	0	1	0	61	163	80	86	0	0	0	0	0	0	0	0	0	0	0	0	0	3	2	3	2	2	1	3	3	4	3	4	1	4	4	3	3	3	4	4	3	3
24	2	1	6	4	2	2	2	2	1	1	0	77	168	89	113	0	1	1	1	1	0	0	0	0	0	0	0	0	2	4	3	4	4	2	3	2	3	4	3	3	2	3	4	3	3	4	4	4	4
24	1	2	4	2	2	2	6	2	0	0	0	68	179	82	94	0	0	0	1	0	0	1	1	0	0	0	0	1	2	2	3	2	3	1	3	2	1	4	4	2	1	1	1	1	1	2	4	4	2
55	1	1	4	1	2	2	6	2	0	0	0	67	170	95	103	1	1	1	0	1	0	0	0	0	0	0	0	1	2	2	3	2	3	1	3	2	1	4	4	3	1	1	1	1	1	1	4	4	4
54	2	1	3	1	2	2	6	2	0	0	0	65	168	90	101	0	0	0	1	0	0	0	1	0	0	0	0	1	2	2	3	2	1	1	1	1	1	1	4	4	1	2	4	3	2	1	3	1	1
26	1	2	4	4	2	2	6	2	0	0	0	74	177	86	97	0	0	0	0	0	0	1	0	0	0	0	0	0	2	3	2	3	1	3	2	1	4	4	3	1	1	1	1	1	1	4	4	4	4
32	1	2	4	2	2	2	6	2	0	0	0	98	179	100	110	0	0	0	0	0	1	0	1	0	1	0	0	1	2	2	3	2	3	1	3	2	1	4	4	3	1	1	1	1	3	3	3	4	4
23	1	2	6	4	2	2	4	2	0	0	0	61	170	90	100	1	1	0	0	1	0	0	0	0	0	0	0	0	3	4	4	4	4	4	4	3	4	4	4	4	4	1	2	3	4	4	4	4	4
23	2	1	5	2	1	2	6	2	0	1	0	70	170	86	99	1	1	1	1	0	0	0	0	0	0	1	0	0	2	4	2	3	3	3	3	3	2	3	2	2	2	2	3	2	3	3	3	3	2
37	1	1	4	2	2	2	3	2	0	0	0	95	192	106	110	1	1	1	1	1	1	0	0	1	0	0	0	0	1	1	2	1	2	1	2	2	2	3	3	2	3	1	2	2	2	2	2	2	1
50	2	1	3	2	2	2	3	1	0	1	0	80	160	97	110	1	1	1	1	0	0	0	0	0	0	1	0	1	4	3	2	1	2	1	3	2	2	3	3	3	2	2	2	2	2	2	3	3	3
25	2	1	3	2	2	2	6	2	0	1	0	70	169	97	107	1	1	1	1	0	0	0	0	0	0	1	0	0	3	3	3	3	3	3	3	3	3	3	3	3	3	3	3	3	3	3	3	3	3
18	2	2	5	2	2	2	6	1	1	1	0	70	165	79	98	1	1	1	1	1	0	0	1	1	1	0	1	1	1	1	2	2	2	2	2	1	1	1	1	2	2	2	2	2	2	2	1	2	2
53	1	1	2	3	2	2	3	2	1	0	0	85	170	106	110	0	1	1	1	0	0	0	0	0	1	1	0	0	1	1	2	1	2	1	1	2	2	2	2	2	2	1	2	2	2	2	2	3	3
56	1	1	1	4	1	2	3	2	1	1	1	68	168	104	110	1	1	1	0	0	1	0	1	0	0	0	0	1	3	2	4	3	3	2	3	3	3	4	3	3	3	3	3	3	2	3	3	4	3
23	1	2	5	3	1	2	6	2	0	0	0	98	190	90	95	0	0	0	0	0	0	0	0	0	0	0	0	0	1	3	1	2	2	2	2	2	2	2	2	2	2	2	2	2	2	2	2	2	2
40	2	1	1	3	2	2	3	2	0	0	0	63	163	85	87	0	0	0	0	0	0	0	0	0	0	0	0	0	1	3	3	4	4	2	4	3	4	4	4	2	3	4	4	4	4	4	4	4	4
40	2	1	1	3	2	2	3	2	1	1	0	83	170	86	89	1	1	0	0	0	0	0	0	0	0	0	0	0	1	1	1	1	1	1	1	1	1	2	2	2	2	1	1	1	1	1	1	1	1
31	1	1	1	4	1	2	2	1	0	0	0	85	175	75	85	0	0	0	0	0	1	1	0	0	0	1	0	1	3	4	3	3	4	3	4	1	4	3	1	3	3	4	3	4	3	3	4	4	3
38	2	1	1	4	2	2	3	1	1	1	0	73	160	100	96	0	0	0	0	0	0	0	0	0	0	0	0	0	2	2	2	2	2	2	2	2	2	2	2	2	2	2	2	2	2	2	2	2	2
60	2	3	3	1	2	2	4	1	0	1	0	72	165	110	113	0	1	1	1	0	0	0	0	0	0	0	0	0	2	2	1	2	3	1	2	1	1	2	2	2	2	3	1	1	1	2	2	1	1
27	2	1	3	4	2	2	3	1	0	0	0	82	171	105	101	0	0	0	0	0	0	0	0	0	0	0	0	0	3	3	2	3	4	2	4	2	4	3	4	3	3	3	3	3	3	3	4	4	4
32	2	2	5	4	2	2	6	1	0	1	0	92	165	115	121	0	0	0	0	0	0	0	0	0	0	0	0	0	2	2	2	3	2	1	3	2	2	2	2	2	2	2	1	2	3	2	2	2	2
46	2	1	1	4	2	2	3	2	1	1	1	68	160	95	91	0	0	0	0	0	0	0	0	0	0	0	0	0	3	3	3	3	4	4	3	3	4	3	4	4	3	3	3	4	4	4	3	4	4
27	2	1	1	4	2	2	2	1	0	0	0	60	166	74	112	0	0	0	0	0	0	0	0	0	0	0	0	0	1	3	4	3	2	1	3	2	3	2	2	2	1	2	3	2	1	1	2	3	3
45	2	1	1	4	2	2	3	2	0	0	0	67	155	88	101	0	0	0	0	0	0	0	0	0	0	0	0	0	2	3	3	3	4	2	3	1	4	3	3	4	2	3	4	3	3	3	3	3	3
27	1	2	1	2	2	2	3	2	0	0	0	88	180	99	108	0	0	0	0	0	0	0	0	0	0	0	0	0	1	1	3	2	2	1	2	3	2	3	2	2	3	2	2	1	2	2	2	3	1
18	2	2	6	2	2	2	6	2	0	0	0	55	161	75	94	0	0	0	0	1	0	0	0	0	0	0	0	0	2	2	2	2	2	2	1	2	2	2	3	2	2	1	2	1	2	1	2	3	4
48	2	1	3	2	2	2	3	1	0	0	0	63	159	79	101	0	0	0	0	0	0	0	0	0	0	0	0	0	3	3	2	3	2	4	3	4	3	3	2	2	2	3	3	3	3	3	2	1	2
23	2	2	6	4	2	1	6	1	0	1	0	62	169	82	101	0	0	0	0	0	0	0	0	0	0	0	0	0	3	3	3	4	3	3	3	3	2	2	2	2	2	3	4	4	4	4	4	3	3
27	2	1	3	3	2	2	2	1	1	1	0	63	168	80	101	0	0	0	0	0	0	0	0	0	0	0	0	0	3	4	4	3	4	1	4	2	3	4	4	3	4	4	4	3	4	4	4	4	4
50	1	1	2	2	2	1	6	2	1	1	0	86	178	90	98	1	1	1	1	0	0	1	1	0	0	1	0	0	1	1	3	1	3	1	1	1	1	1	1	1	1	1	1	1	1	1	1	1	1
23	2	2	1	4	1	2	6	2	0	1	0	58	163	72	106	0	0	0	0	0	0	0	0	0	0	0	0	0	2	3	2	2	3	2	4	2	2	2	2	3	1	3	2	2	3	3	3	4	2
40	2	1	6	2	2	2	3	2	1	0	0	63	150	76	113	0	0	0	0	0	0	0	0	0	0	0	0	0	4	2	2	4	1	4	3	1	4	3	4	4	2	1	2	1	2	2	1	3	2
50	1	1	4	2	2	2	3	2	0	1	0	68	170	76	100	0	0	0	0	0	0	0	0	0	0	0	0	0	1	3	1	1	1	2	2	1	1	3	1	2	2	1	1	1	3	1	2	2	2
23	2	2	4	3	2	2	6	1	0	0	0	50	170	78	75	0	1	1	0	0	0	0	0	0	0	0	0	0	2	4	4	3	4	2	4	3	3	4	3	3	1	3	4	3	4	4	4	4	4
35	2	1	3	2	1	2	3	1	0	0	0	55	159	80	96	0	0	0	0	0	0	0	0	0	0	0	0	0	2	4	3	3	4	1	2	1	3	3	2	2	1	4	4	4	4	4	4	3	3
30	1	1	4	4	2	2	2	1	0	0	0	85	175	90	98	1	1	0	1	0	0	0	1	1	0	0	0	0	3	3	3	2	2	2	3	2	3	3	3	3	1	3	4	3	4	3	3	2	3
31	2	2	4	4	1	2	6	2	0	1	0	64	162	80	101	0	0	0	0	0	0	0	0	0	0	0	0	0	1	3	4	4	4	2	3	2	3	3	3	3	1	4	3	3	3	3	3	3	4
35	1	2	5	1	2	1	6	2	1	1	0	68	160	76	105	0	1	1	0	0	0	1	0	0	0	0	0	0	2	3	1	1	1	4	2	1	2	3	4	2	1	4	3	1	3	2	2	2	2
50	2	2	5	1	2	2	6	2	1	1	0	92	175	100	106	0	0	0	0	0	0	0	0	0	0	0	0	0	3	4	4	4	2	3	4	3	4	4	4	4	2	4	4	4	1	3	2	4	1
28	1	2	4	1	1	2	1	1	0	1	0	88	175	105	105	0	0	0	0	0	0	0	0	0	0	0	0	0	3	2	3	3	4	2	4	1	1	2	2	3	3	1	3	1	1	1	2	4	3
43	1	1	4	2	2	2	6	2	1	1	0	95	175	110	110	0	0	0	0	0	0	0	0	0	0	0	0	0	1	1	1	2	1	1	2	3	4	3	2	2	1	1	2	2	1	1	2	1	3
29	2	1	5	1	2	2	6	2	1	1	0	73	150	97	106	0	0	0	0	0	0	0	0	0	0	0	0	0	3	4	4	3	1	4	4	2	2	3	2	3	1	3	4	2	3	3	3	1	2
19	2	2	5	2	2	2	6	2	1	1	1	90	169	105	111	0	0	0	0	0	0	0	0	0	0	0	0	0	2	3	3	3	2	4	3	4	4	4	4	1	2	3	4	3	4	4	4	4	4
53	1	1	4	1	2	2	3	2	1	1	0	86	175	105	105	0	0	0	0	0	0	0	0	0	0	0	0	0	1	3	2	1	1	1	2	3	1	3	3	2	3	3	2	3	3	3	3	2	3
33	1	4	1	5	3	2	6	1	0	0	0	83	180	90	100	0	0	0	0	0	0	0	0	0	0	0	0	0	1	1	1	4	1	3	1	1	1	2	1	1	1	1	1	1	1	1	1	4	1
30	1	1	1	5	2	2	2	1	1	1	0	70	185	86	96	0	0	0	0	0	0	0	0	0	0	0	0	0	1	1	2	2	2	3	3	2	2	2	2	2	2	2	1	1	1	2	2	3	3
44	1	1	4	3	3	2	6	2	0	0	0	80	176	86	98	0	0	0	0	0	0	0	0	0	0	0	0	0	2	1	3	3	2	2	3	3	3	3	3	3	3	1	1	1	1	1	2	3	4
20	2	1	3	2	3	2	6	2	0	0	0	48	167	90	94	0	0	0	1	0	0	0	0	0	0	0	0	0	4	4	4	4	4	4	4	4	1	4	4	4	4	4	4	4	4	4	4	4	4
39	2	1	3	2	3	2	6	2	0	0	0	70	170	98	104	0	0	0	0	0	0	0	0	0	0	0	0	0	4	4	4	4	4	4	4	4	4	4	4	4	4	4	4	4	4	4	4	4	4
27	2	1	6	4	1	2	2	1	0	1	0	85	169	103	111	0	1	1	1	0	1	0	0	1	0	0	1	0	3	4	2	3	3	3	3	2	3	3	3	2	2	3	3	3	3	3	3	3	3
24	2	1	3	2	2	2	2	2	1	1	0	59	170	98	101	0	0	0	0	0	0	0	0	0	0	0	0	0	1	4	2	3	2	1	1	1	2	2	1	2	2	1	2	2	2	3	2	4	3
36	2	4	6	4	2	2	6	1	1	1	0	45	160	85	90	0	0	0	0	0	0	0	0	0	0	0	0	0	2	3	4	3	4	2	3	1	2	2	2	1	1	3	3	2	3	3	4	3	3
57	2	1	3	1	2	2	3	2	1	1	0	60	150	77	90	0	0	1	1	0	0	0	0	0	0	0	0	0	3	3	2	3	2	2	3	2	2	2	2	3	2	2	2	2	2	3	3	2	2
29	2	1	3	4	1	2	2	1	1	1	1	55	160	78	95	1	1	0	1	0	0	0	1	1	0	0	0	0	3	3	3	2	2	2	3	2	3	3	3	3	1	3	4	3	4	3	3	4	4
26	2	1	5	4	2	2	2	1	1	1	0	58	164	80	95	0	0	0	0	0	0	0	0	0	0	0	0	0	3	3	3	4	2	4	4	2	4	2	3	3	2	4	4	3	3	4	3	3	3
42	2	1	3	1	2	1	3	2	1	1	0	90	165	105	111	1	1	1	1	1	1	1	1	1	1	1	1	1	2	3	2	2	3	4	3	2	2	3	2	2	2	4	3	3	3	3	3	2	3
23	2	2	1	4	2	2	6	2	1	1	0	58	169	81	96	0	0	0	0	0	0	0	0	0	0	0	0	0	2	3	3	3	1	2	3	2	3	3	4	2	2	3	4	2	3	3	3	2	2
45	1	2	4	4	2	2	1	1	1	1	0	82	178	98	96	0	0	0	0	0	0	0	0	0	0	0	0	0	1	2	1	1	1	2	2	2	2	3	2	3	2	2	2	2	2	3	4	2	2
24	1	2	4	3	2	2	6	1	1	1	0	72	176	82	98	0	0	0	0	0	0	0	0	0	0	0	0	0	2	2	2	2	2	1	3	2	2	3	3	3	2	2	2	2	2	2	3	4	3
32	2	2	1	5	3	2	1	1	1	1	0	52	170	78	93	0	0	0	0	0	0	0	0	0	0	0	0	0	2	2	2	2	2	1	3	2	2	2	2	2	2	1	1	1	2	2	2	3	2
28	1	1	1	5	1	2	3	2	1	1	1	78	170	88	90	1	1	1	1	1	1	1	1	1	1	1	1	1	3	3	2	2	2	2	2	2	2	3	2	2	3	2	3	3	2	2	2	3	3
29	2	1	3	3	1	2	3	1	1	1	0	60	164	80	94	0	0	0	0	0	0	0	0	0	0	0	0	0	3	4	4	3	2	2	2	1	3	3	3	2	3	3	3	4	3	3	3	3	3
23	2	2	6	4	2	2	6	1	0	1	0	58	168	80	106	0	0	1	0	0	0	0	0	1	1	0	0	0	2	2	3	2	1	2	3	2	4	4	3	3	1	2	2	3	4	3	4	4	3
44	2	1	3	1	2	2	3	2	0	0	0	89	168	102	113	1	1	1	0	0	0	0	0	0	0	0	0	0	3	4	3	3	4	1	4	1	4	3	4	3	2	3	3	2	4	4	3	3	4
26	1	2	1	4	2	2	6	2	1	1	0	80	180	90	99	0	0	0	0	0	0	0	0	0	0	0	0	0	1	2	2	2	2	1	2	1	2	2	1	2	1	1	2	1	2	2	1	2	1
50	1	1	1	3	2	2	3	2	1	1	0	73	175	98	100	0	1	1	1	0	0	0	0	0	0	0	0	0	1	1	1	1	3	1	1	2	1	1	2	2	2	1	1	1	1	1	2	1	2
33	1	4	4	1	1	2	6	1	0	0	0	110	172	120	114	0	0	0	0	0	0	0	0	0	0	0	0	0	2	3	2	3	3	2	4	2	3	3	3	3	3	3	3	2	3	3	3	3	4
53	2	1	3	1	2	2	3	1	0	0	0	77	155	110	108	1	1	1	1	1	0	0	0	0	0	0	0	0	3	4	4	3	3	2	4	2	3	3	3	3	3	3	3	3	4	4	4	4	4
39	2	1	3	1	2	2	3	1	0	0	0	65	160	100	109	0	0	0	0	0	0	0	0	0	0	0	0	0	4	3	3	3	1	4	4	3	3	4	4	3	4	4	4	4	4	4	4	4	4
44	2	1	3	1	2	2	3	2	0	0	0	89	168	102	113	1	1	1	0	0	0	0	0	0	0	0	0	0	3	4	3	3	4	1	4	1	4	3	4	3	2	3	3	2	3	3	2	4	4
51	1	1	1	4	2	2	3	2	0	0	0	75	175	90	107	1	1	1	1	0	0	0	0	0	0	0	0	0	1	1	2	3	2	1	1	2	3	2	2	1	3	1	1	1	1	1	2	3	4
46	1	1	4	1	2	2	3	1	0	0	0	104	187	105	119	0	1	1	0	0	0	1	0	0	0	0	0	1	1	1	2	1	2	1	1	2	2	2	3	2	2	1	1	1	1	1	2	2	2
59	2	1	3	1	2	2	1	2	0	0	0	78	166	108	123	0	0	1	0	0	0	0	0	0	0	0	0	0	2	3	1	3	2	2	2	3	3	2	2	2	1	2	2	2	2	2	2	2	2
52	1	1	3	1	2	2	3	2	0	0	0	78	160	112	114	0	0	1	0	0	0	0	0	0	0	0	0	0	2	4	2	2	2	2	1	1	1	2	2	2	1	2	1	1	1	2	2	1	3
55	2	1	3	1	2	2	2	1	0	0	0	80	154	107	106	0	1	1	1	0	0	0	0	0	0	0	0	1	3	3	2	2	3	3	3	3	3	3	2	2	2	3	2	1	2	2	2	2	2
47	1	1	1	2	2	2	3	2	0	0	0	79	162	97	105	1	1	1	0	0	0	0	0	0	0	0	0	0	1	3	2	1	1	1	1	1	2	2	3	1	1	1	1	1	1	1	2	1	1
19	2	2	6	2	2	2	6	2	0	0	0	39	158	59	90	0	0	0	0	0	0	0	0	0	0	0	0	0	3	4	2	3	4	1	2	1	1	2	3	2	1	4	4	4	4	4	4	3	3
58	1	1	2	1	2	2	1	2	0	0	0	108	175	111	108	0	0	1	1	0	0	0	0	0	0	0	0	0	1	1	1	1	3	1	1	2	1	3	2	1	1	1	1	1	1	2	3	1	2
59	1	1	4	1	2	2	3	2	0	0	0	68	170	95	105	0	0	0	0	0	0	0	0	0	0	0	0	0	1	1	1	1	2	1	1	1	1	1	2	1	1	2	1	1	1	1	1	2	2
37	2	2	3	1	2	2	6	2	0	0	0	60	162	90	101	1	1	1	0	0	0	0	0	0	0	0	0	0	3	4	2	2	3	2	4	1	3	2	4	3	1	4	3	4	4	4	4	4	4
59	1	1	2	1	2	2	2	1	0	0	0	65	164	104	100	0	0	0	0	0	0	0	0	0	0	0	0	0	2	2	1	1	1	1	1	2	2	1	1	2	1	2	2	1	1	1	1	1	2
27	2	1	3	4	2	2	3	1	1	1	0	83	169	85	95	1	0	1	0	0	0	0	0	0	0	0	0	0	2	2	2	3	3	3	2	1	2	1	2	2	3	2	1	1	2	3	2	2	2
44	2	2	3	1	1	2	1	1	0	0	0	70	161	98	111	0	0	0	0	0	0	0	0	0	0	0	0	0	1	4	1	1	4	4	3	1	2	2	2	3	1	2	2	2	4	4	3	3	1
23	2	2	6	4	2	2	1	1	0	0	0	58	163	80	106	0	0	0	0	0	0	0	0	0	0	0	0	0	2	2	2	3	3	3	2	1	2	1	2	2	3	2	1	1	2	3	2	2	2
25	2	2	4	3	1	2	6	2	0	0	0	52	167	68	93	0	0	0	0	0	0	0	0	0	0	0	0	0	1	2	1	3	2	2	2	1	2	1	2	3	1	1	3	1	2	2	3	3	2
47	1	1	1	4	2	2	3	2	1	1	0	75	172	99	100	0	0	0	0	0	0	0	0	0	0	0	0	0	1	2	1	2	2	1	3	1	1	2	2	3	1	1	1	1	2	3	2	2	1
27	1	1	4	4	2	2	2	1	1	0	0	65	173	87	97	0	0	0	0	0	0	0	0	0	0	0	0	0	2	1	3	1	1	1	4	3	2	2	2	1	1	3	1	1	1	1	1	1	1
18	1	2	5	1	2	2	6	2	0	1	0	61	175	89	98	0	0	0	0	0	0	0	0	0	0	0	0	0	1	3	1	3	2	1	1	1	1	1	2	4	1	4	2	4	2	2	3	4	3
30	2	2	4	4	2	2	6	2	0	0	1	58	170	85	99	0	0	0	0	0	0	0	0	0	0	0	0	0	2	3	1	3	4	1	1	1	1	2	4	4	1	1	4	1	3	3	4	4	4
32	2	1	3	4	1	2	6	2	1	1	0	60	161	90	103	1	1	1	1	1	1	1	1	0	1	1	1	1	2	3	2	3	3	2	3	2	2	2	3	3	1	3	3	3	2	3	3	3	4
22	2	2	4	2	1	2	6	2	0	1	0	54	170	77	91	0	0	0	0	0	0	0	0	0	0	0	0	0	1	2	1	3	3	2	1	1	1	1	3	4	1	1	1	1	2	1	1	3	4
21	2	2	5	2	2	2	6	2	1	0	0	50	170	75	91	0	0	0	0	0	0	0	0	0	0	0	0	0	1	4	2	3	1	3	2	1	3	1	2	3	1	4	4	4	4	4	1	4	1
40	2	1	3	2	2	2	3	2	0	0	0	72	160	100	108	0	1	1	1	0	0	0	0	0	0	0	0	0	2	3	1	1	4	1	2	1	1	4	1	1	1	4	4	4	4	4	4	4	4
24	1	2	4	2	2	2	6	2	0	0	0	83	185	85	103	1	1	1	1	1	1	0	0	0	0	0	0	1	1	1	1	2	1	1	2	2	2	3	2	1	2	1	1	1	1	1	2	3	1
40	2	2	3	3	1	2	6	1	0	1	1	65	162	80	83	1	0	0	1	1	1	1	0	1	1	1	0	1	1	2	3	3	1	1	2	1	2	1	2	2	1	3	2	3	1	1	2	2	2
52	1	1	2	4	2	2	3	2	0	0	0	80	170	90	92	1	1	0	1	0	1	0	1	0	1	0	1	0	1	2	3	2	1	2	3	1	2	3	2	1	3	2	1	2	3	2	1	3	2
32	2	2	3	1	1	1	1	1	1	1	0	74	155	100	93	0	0	0	0	1	0	0	0	1	0	1	0	0	1	1	1	1	1	1	1	1	1	1	1	1	1	1	1	1	1	1	1	1	1
39	1	1	4	5	2	2	3	1	0	0	0	100	172	100	92	1	1	1	1	1	1	0	0	0	0	0	0	0	2	4	3	2	3	2	4	3	2	3	2	3	2	4	2	3	4	2	3	4	3
31	2	1	3	2	1	2	2	1	1	1	0	62	162	76	78	1	1	1	1	1	1	1	1	0	0	0	1	1	4	4	4	3	2	3	4	4	4	3	2	4	4	4	4	1	3	2	4	4	4
47	1	4	2	1	1	1	1	1	1	0	1	70	190	70	100	1	0	1	0	1	0	1	0	1	0	1	0	1	1	2	3	4	3	2	1	2	3	4	3	2	1	2	3	4	3	2	1	2	3
48	1	1	1	3	2	2	2	1	1	0	1	110	195	90	97	1	0	1	0	1	1	1	0	0	1	0	0	1	1	3	2	4	2	3	4	1	3	4	2	3	3	2	3	4	2	3	4	2	3
52	1	1	2	2	1	2	2	1	1	1	1	95	178	80	81	0	1	1	1	1	1	1	1	1	1	0	1	1	1	2	2	2	2	2	2	2	2	2	2	2	2	2	2	1	1	1	2	2	2
38	1	3	2	2	1	1	2	2	0	1	1	80	165	87	93	1	0	1	0	1	0	1	0	1	0	1	0	1	1	2	3	4	3	2	1	2	3	4	3	2	1	2	2	3	3	2	2	1	2
40	1	3	4	3	2	1	2	2	1	1	0	85	180	84	90	1	1	0	0	1	1	0	0	1	1	0	1	0	1	1	1	2	2	3	4	3	2	1	2	3	4	3	2	1	2	3	4	3	2
43	2	1	3	1	2	2	2	2	0	1	0	85	175	78	86	1	1	1	1	1	0	0	1	1	1	1	1	1	3	4	1	3	3	4	3	3	2	3	4	4	3	2	3	3	3	3	2	3	2
63	2	1	2	3	2	2	3	1	0	0	0	105	169	100	96	0	0	0	0	0	0	0	0	0	0	0	0	0	3	4	2	4	3	3	2	2	2	1	2	2	1	2	2	2	1	2	1	2	2
36	1	1	4	2	3	2	3	1	0	0	0	69	172	86	79	1	1	1	1	1	1	1	1	0	0	0	0	1	1	2	1	2	1	1	2	2	2	1	1	2	3	2	2	1	3	1	2	3	3
31	2	1	3	3	2	2	2	3	0	1	1	80	178	94	91	1	1	1	1	1	1	1	1	1	0	1	1	1	3	4	3	3	4	3	3	2	3	3	3	4	3	3	3	4	3	4	2	3	3
30	2	1	3	3	3	2	3	1	0	0	0	64	164	80	80	1	1	1	1	1	0	0	0	0	0	0	0	0	4	4	3	3	4	3	3	2	3	3	4	3	1	4	3	4	4	4	3	4	4
31	2	1	3	2	3	2	3	1	0	0	0	73	170	82	91	1	1	1	1	1	1	1	1	1	0	0	0	1	2	3	3	3	4	3	2	2	3	2	3	2	2	3	3	3	2	2	3	3	2
39	1	2	5	2	1	2	6	1	1	1	0	85	185	90	94	0	0	0	0	0	0	0	0	0	0	0	0	0	2	2	1	2	2	2	1	2	2	2	2	3	3	3	1	3	1	1	1	2	2
24	2	1	3	1	1	2	6	2	1	0	1	50	158	74	77	0	0	0	0	0	0	0	0	0	0	0	0	0	1	4	2	3	1	4	4	3	4	4	4	4	4	4	4	4	4	4	4	4	4
29	2	1	3	2	1	2	6	2	1	0	1	59	171	79	79	1	0	0	0	0	1	1	1	1	1	1	1	0	1	4	2	3	1	4	4	3	4	4	4	4	4	4	3	4	4	4	4	4	4
50	1	1	3	1	2	2	3	1	1	1	1	70	177	97	100	1	0	0	0	0	0	0	0	0	0	0	0	0	3	2	3	4	3	2	3	2	3	3	2	3	2	3	2	3	2	2	3	3	3
45	1	1	1	3	2	2	3	1	1	1	1	93	180	100	97	1	1	1	1	0	0	1	1	1	1	1	1	1	1	2	2	4	3	3	3	3	3	4	3	4	3	4	4	4	4	4	4	4	4
30	2	1	3	2	1	1	3	2	0	0	0	60	170	85	94	0	0	0	0	0	0	0	0	0	0	0	0	0	3	3	3	3	3	3	2	2	2	2	3	3	3	2	2	2	2	2	3	4	4
46	2	1	3	2	2	1	2	1	0	1	0	69	163	90	93	1	0	0	1	1	0	1	0	1	0	1	0	1	1	2	2	3	1	3	3	1	2	3	3	2	1	2	3	3	2	1	2	3	1
43	1	2	4	3	2	2	1	1	0	0	1	78	170	90	94	1	0	1	1	0	1	0	1	0	1	1	0	1	1	3	2	1	2	3	3	1	3	2	2	3	2	1	1	2	3	2	1	2	3
34	2	2	3	1	1	2	6	2	0	0	1	65	170	83	85	0	0	0	0	0	0	0	0	0	0	0	0	0	2	3	2	2	2	2	2	2	1	2	4	1	2	2	2	2	2	4	4	4	4
53	2	1	3	4	2	2	2	1	0	0	0	80	165	102	98	1	0	0	1	1	0	1	0	1	0	1	0	1	1	2	1	2	3	3	2	1	2	2	1	2	3	1	2	3	2	1	3	2	1
23	2	3	4	3	2	1	2	2	0	1	1	57	162	80	84	1	1	0	1	0	1	0	1	0	1	1	1	0	1	2	3	4	3	2	1	2	3	3	2	2	1	3	3	4	4	3	3	2	1
25	1	3	3	2	1	1	2	1	1	1	1	62	159	77	73	1	0	1	0	1	0	1	0	1	1	1	1	1	1	2	2	1	2	1	3	3	2	1	3	2	3	2	3	2	3	2	3	2	3
39	1	4	3	3	1	1	1	2	0	0	0	74	160	87	88	1	0	1	0	1	0	1	0	1	0	1	0	1	1	1	2	2	3	3	3	2	1	1	2	3	4	3	2	1	2	3	2	1	2
20	1	2	5	2	2	2	6	2	0	1	1	69	165	90	92	1	1	0	0	1	0	1	0	1	0	1	0	1	1	2	3	4	3	2	1	4	3	2	1	1	1	2	3	2	3	4	3	4	4
44	2	1	3	1	1	2	2	1	1	1	1	70	160	75	71	0	0	0	0	0	0	0	0	0	0	0	0	0	4	3	4	4	3	1	3	3	3	3	4	3	3	4	3	3	3	4	4	3	3
58	2	1	3	1	1	1	2	1	0	0	1	65	163	95	89	0	0	0	0	0	0	0	0	1	1	0	0	0	4	4	3	3	3	3	3	4	2	2	3	2	2	3	3	3	4	4	3	3	3
60	2	1	3	1	2	1	2	1	1	1	0	72	164	99	95	0	0	0	0	0	0	0	0	0	0	0	0	0	4	4	2	2	3	2	3	3	3	3	3	3	2	4	2	3	4	4	4	3	3
37	2	1	3	4	2	1	3	2	1	0	0	61	167	73	79	0	0	0	0	0	0	0	0	0	0	0	0	0	3	3	3	2	1	1	1	3	3	3	4	2	1	2	3	4	4	3	4	4	3
35	1	2	1	5	2	2	6	2	1	1	0	70	170	85	89	0	0	0	0	0	0	0	0	0	0	0	0	0	2	1	1	1	1	1	2	2	3	3	2	2	3	3	2	2	2	2	3	2	2
35	1	1	1	5	1	2	3	2	1	1	0	77	178	93	101	0	0	0	0	0	0	0	0	0	0	0	0	0	2	2	3	3	3	1	3	2	2	3	2	3	2	2	3	2	2	2	2	3	3
40	1	1	1	4	1	2	2	1	1	1	0	85	162	73	76	0	0	0	0	0	0	0	0	0	0	0	0	0	2	3	2	2	3	1	3	2	2	2	2	3	2	2	3	3	2	2	2	3	2
25	2	2	5	2	1	2	1	1	0	0	0	85	160	95	98	0	0	0	0	0	0	0	0	0	0	0	0	0	3	3	3	3	3	3	2	2	3	3	3	3	3	3	3	3	3	2	2	2	2
40	2	2	3	2	2	2	6	2	0	0	0	55	160	48	75	1	1	1	1	0	0	0	1	1	0	1	0	0	2	4	2	3	3	1	3	2	2	3	3	2	1	1	3	3	4	4	3	2	4
36	1	1	1	4	2	2	3	1	0	1	0	82	183	95	102	0	0	0	0	0	0	0	0	0	0	0	0	0	2	2	2	2	2	2	2	2	2	2	2	2	3	1	1	1	1	1	1	1	1
30	2	1	3	5	2	2	2	1	0	0	0	52	165	70	76	0	0	0	0	0	0	0	0	0	0	0	0	0	4	4	4	4	4	4	4	3	4	4	4	4	4	4	4	4	4	4	4	4	4
42	1	1	1	4	1	2	3	2	0	0	0	84	163	79	85	0	0	0	0	0	0	0	1	0	0	0	0	0	2	2	2	1	1	1	2	2	2	3	3	3	2	2	3	2	3	2	2	3	3
38	1	1	1	5	2	2	3	1	1	1	1	75	184	96	99	0	1	1	1	0	0	0	0	0	0	1	0	0	1	1	1	1	1	1	2	2	2	3	2	2	3	3	2	2	1	1	2	2	3
39	1	3	4	2	1	1	1	1	1	1	1	67	158	92	95	0	0	0	0	0	0	0	0	0	0	0	0	0	1	2	2	2	2	1	2	3	2	2	2	3	3	2	2	2	2	3	2	3	2
32	1	1	1	4	2	2	2	1	1	1	0	80	167	76	78	0	0	0	0	0	0	0	0	0	0	0	0	0	2	1	3	1	2	1	2	2	2	2	3	3	3	2	2	2	3	3	2	2	3
37	1	2	5	2	2	1	6	2	0	0	0	74	180	90	96	0	0	0	0	0	0	0	0	0	0	0	0	0	2	3	4	1	3	1	2	2	2	4	2	3	4	1	2	4	2	3	2	4	2
43	2	1	2	2	1	1	3	1	1	1	0	69	172	91	96	0	0	0	0	0	0	0	0	0	0	0	0	0	4	4	4	3	4	1	3	3	3	4	3	3	4	4	3	3	4	4	4	3	3
38	2	1	1	4	2	2	2	1	1	1	1	62	162	82	87	0	0	0	0	0	0	0	1	0	0	0	0	0	3	3	3	3	3	2	3	3	3	3	3	3	2	3	3	3	3	3	3	3	3
43	1	3	2	3	2	1	1	1	1	1	0	85	168	95	92	0	0	1	1	0	0	0	0	0	0	0	0	0	2	2	2	3	3	1	3	3	2	2	3	2	2	2	3	3	3	2	2	2	3
47	1	4	5	1	1	1	1	1	1	1	1	92	173	97	91	1	1	1	1	0	0	0	0	0	0	0	0	0	1	1	1	1	1	1	1	1	1	1	1	1	1	1	3	3	3	3	3	3	2
27	2	1	3	4	2	2	2	1	0	0	0	64	160	75	81	1	1	1	0	0	0	0	0	0	0	1	1	0	2	2	2	2	2	2	2	2	2	2	2	2	2	2	4	4	1	1	1	4	2
54	2	1	3	2	3	2	3	2	0	0	0	67	155	104	117	1	0	1	0	0	0	0	0	0	0	0	0	0	4	4	4	4	4	4	4	4	4	4	4	4	4	4	4	4	4	4	4	4	4
22	2	2	4	2	2	2	6	2	0	0	1	56	163	77	75	0	0	0	0	0	0	0	1	1	1	1	0	0	3	3	2	3	3	2	2	2	2	2	3	3	3	3	3	2	2	3	1	3	3
30	1	1	3	4	2	2	2	1	0	0	0	73	160	82	80	0	0	1	0	0	0	0	0	0	0	0	0	0	2	4	3	3	3	1	4	2	3	3	3	3	3	3	2	3	4	4	4	4	4
40	1	2	4	2	2	2	6	2	0	0	1	75	180	92	90	1	1	1	1	1	0	0	1	1	0	1	1	0	1	1	1	2	2	1	1	1	1	1	1	1	1	1	1	1	1	1	1	1	1
27	2	2	4	3	2	2	1	2	0	0	0	45	143	68	65	1	1	0	1	1	1	1	1	0	1	1	0	1	1	4	1	2	4	1	3	3	2	4	3	2	3	1	2	1	3	2	2	1	4
35	2	2	5	2	2	2	6	2	0	0	1	82	180	90	89	0	1	1	0	1	0	0	0	0	0	0	0	0	2	2	2	2	3	2	1	2	3	2	2	2	2	2	2	2	2	2	2	2	2
37	1	4	5	3	1	1	1	1	0	1	0	74	180	90	87	1	0	1	0	1	1	1	0	1	1	0	1	0	1	2	2	3	3	3	3	2	2	3	3	4	3	2	1	2	3	4	3	2	1
32	2	1	2	1	1	1	1	1	1	1	1	70	179	88	91	1	1	1	1	0	0	0	0	1	1	1	1	0	1	1	2	2	3	3	4	4	3	3	2	2	1	1	2	2	3	3	4	4	3
20	1	2	4	4	2	2	6	2	1	1	0	59	165	75	79	0	0	0	0	0	0	0	0	0	0	0	0	0	1	1	1	1	1	1	1	1	1	1	1	1	1	1	1	1	1	1	1	1	1
35	1	2	1	5	2	2	6	2	1	1	0	70	170	85	89	0	0	0	0	0	0	0	0	0	0	0	0	0	2	1	1	1	1	1	2	2	3	3	2	2	3	3	2	2	2	2	3	2	2
35	1	1	1	5	1	2	3	2	1	1	0	77	178	93	101	0	0	0	0	0	0	0	0	0	0	0	0	0	2	2	3	3	3	1	3	2	2	3	2	3	2	2	3	2	2	2	2	3	3
40	1	1	1	4	1	2	2	1	1	1	0	85	162	73	76	0	0	0	0	0	0	0	0	0	0	0	0	0	2	3	2	2	3	1	3	2	2	2	2	3	2	2	3	3	2	2	2	3	2
25	2	2	5	2	1	2	1	1	0	0	0	85	160	95	98	0	0	0	0	0	0	0	0	0	0	0	0	0	3	3	3	3	3	3	2	2	3	3	3	3	3	3	3	3	3	2	2	2	2
40	2	2	3	2	2	2	6	2	0	0	0	55	160	48	75	1	1	1	1	0	0	0	1	1	0	1	0	0	2	4	2	3	3	1	3	2	2	3	3	2	1	1	3	3	4	4	3	2	4
36	1	1	1	4	2	2	3	1	0	1	0	82	183	95	102	0	0	0	0	0	0	0	0	0	0	0	0	0	2	2	2	2	2	2	2	2	2	2	2	2	3	1	1	1	1	1	1	1	1
30	2	1	3	5	2	2	2	1	0	0	0	52	165	70	76	0	0	0	0	0	0	0	0	0	0	0	0	0	4	4	4	4	4	4	4	3	4	4	4	4	4	4	4	4	4	4	4	4	4
42	1	1	1	4	1	2	3	2	0	0	0	84	163	79	85	0	0	0	0	0	0	0	1	0	0	0	0	0	2	2	2	1	1	1	2	2	2	3	3	3	2	2	3	2	3	2	2	3	3
38	1	1	1	5	2	2	3	1	1	1	1	75	184	96	99	0	1	1	1	0	0	0	0	0	0	1	0	0	1	1	1	1	1	1	2	2	2	3	2	2	3	3	2	2	1	1	2	2	3
39	1	3	4	2	1	1	1	1	1	1	1	67	158	92	95	0	0	0	0	0	0	0	0	0	0	0	0	0	1	2	2	2	2	1	2	3	2	2	2	3	3	2	2	2	2	3	2	3	2
32	1	1	1	4	2	2	2	1	1	1	0	80	167	76	78	0	0	0	0	0	0	0	0	0	0	0	0	0	2	1	3	1	2	1	2	2	2	2	3	3	3	2	2	2	3	3	2	2	3
37	1	2	5	2	2	1	6	2	0	0	0	74	180	90	96	0	0	0	0	0	0	0	0	0	0	0	0	0	2	3	4	1	3	1	2	2	2	4	2	3	4	1	2	4	2	3	2	4	2
43	2	1	2	2	1	1	3	1	1	1	0	69	172	91	96	0	0	0	0	0	0	0	0	0	0	0	0	0	4	4	4	3	4	1	3	3	3	4	3	3	4	4	3	3	4	4	4	3	3
38	2	1	1	4	2	2	2	1	1	1	1	62	162	82	87	0	0	0	0	0	0	0	1	0	0	0	0	0	3	3	3	3	3	2	3	3	3	3	3	3	2	3	3	3	3	3	3	3	3
43	1	3	2	3	2	1	1	1	1	1	0	85	168	95	92	0	0	1	1	0	0	0	0	0	0	0	0	0	2	2	2	3	3	1	3	3	2	2	3	2	2	2	3	3	3	2	2	2	3
[truncated: 402 more rows]
[truncated: 119 more columns]
